# Supplementary material for: Supramolecular framework membrane for precise sieving of small molecules, nanoparticles and proteins
Source: Nat Commun. 2023 Feb 22;14:975. doi: 10.1038/s41467-023-36684-w (PMC9944550; doi:10.1038/s41467-023-36684-w)
Supplement: Supplementary file 7 — Source Data [file 41467_2023_36684_MOESM7_ESM.zip › Source data.xlsx]

## Sheet: Figure 2a
Fig. 2a. Partial 1H NMR spectra (CDCl3/DMSO-d6 =50:1, 500 MHz, 25°C) of TT, PCT@TT (3:2), and PCT
TT			PCT@TT			PCT
-4.15217	3.28214		-2.87471	-407.609		0.119182	3.30539
-4.15185	3.37465		-2.87439	-485.672		0.119497	3.10544
-4.15154	3.67267		-2.87408	-669.293		0.119812	2.98083
-4.15122	3.85793		-2.87377	-467.618		0.120127	3.11342
-4.15091	3.65263		-2.87345	-192.887		0.120442	3.3585
-4.15059	3.2551		-2.87314	-368.984		0.120758	3.4511
-4.15028	3.10407		-2.87283	-536.423		0.121073	3.33639
-4.14996	3.28128		-2.87251	-717.203		0.121388	3.16982
-4.14965	3.47455		-2.8722	-817.854		0.121703	3.09739
-4.14933	3.50502		-2.87189	-384.246		0.122018	3.1368
-4.14902	3.53198		-2.87157	-259.686		0.122333	3.19764
-4.1487	3.68942		-2.87126	-726.379		0.122649	3.1541
-4.14839	3.86791		-2.87094	-862.903		0.122964	2.96973
-4.14807	3.96409		-2.87063	-763.32		0.123279	2.77899
-4.14776	4.03359		-2.87032	-764.285		0.123594	2.75174
-4.14744	4.0623		-2.87	-704.995		0.123909	2.86214
-4.14713	3.88322		-2.86969	-599.611		0.124225	2.92181
-4.14681	3.49983		-2.86938	-516.833		0.12454	2.87275
-4.1465	3.23462		-2.86906	-757.382		0.124855	2.88253
-4.14618	3.34321		-2.86875	-1182.43		0.12517	3.06045
-4.14587	3.66837		-2.86844	-1197.38		0.125485	3.23661
-4.14555	3.8647		-2.86812	-983.227		0.1258	3.17773
-4.14523	3.80461		-2.86781	-684.806		0.126116	2.9281
-4.14492	3.60084		-2.86749	-302.981		0.126431	2.76142
-4.1446	3.39939		-2.86718	-302.831		0.126746	2.82232
-4.14429	3.32242		-2.86687	-413.89		0.127061	2.97884
-4.14397	3.45647		-2.86655	-281.767		0.127376	3.05452
-4.14366	3.72302		-2.86624	-226.881		0.127692	3.06339
-4.14334	3.90136		-2.86593	-132.681		0.128007	3.1305
-4.14303	3.92231		-2.86561	-108.072		0.128322	3.26688
-4.14271	3.95986		-2.8653	-414.074		0.128637	3.3397
-4.1424	4.07573		-2.86499	-524.862		0.128952	3.25743
-4.14208	4.01167		-2.86467	-494.703		0.129267	3.09207
-4.14177	3.59519		-2.86436	-728.274		0.129583	2.98524
-4.14145	3.15192		-2.86404	-817.091		0.129898	2.9957
-4.14114	3.16558		-2.86373	-727.475		0.130213	3.08572
-4.14082	3.60603		-2.86342	-793.039		0.130528	3.20131
-4.14051	3.93151		-2.8631	-860.876		0.130843	3.29193
-4.14019	3.77101		-2.86279	-873.364		0.131159	3.29183
-4.13988	3.32698		-2.86248	-832.084		0.131474	3.18539
-4.13956	3.0448		-2.86216	-686.592		0.131789	3.08221
-4.13925	3.10031		-2.86185	-671.905		0.132104	3.10943
-4.13893	3.29627		-2.86154	-731.578		0.132419	3.21142
-4.13862	3.32879		-2.86122	-552.75		0.132734	3.19067
-4.1383	3.10032		-2.86091	-349.887		0.13305	3.00523
-4.13799	2.83901		-2.86059	-454.187		0.133365	2.88071
-4.13767	2.88321		-2.86028	-677.842		0.13368	3.01061
-4.13736	3.27664		-2.85997	-716.787		0.133995	3.26648
-4.13704	3.6745		-2.85965	-661.743		0.13431	3.36975
-4.13672	3.77185		-2.85934	-726.499		0.134626	3.27191
-4.13641	3.68763		-2.85903	-757.949		0.134941	3.16623
-4.13609	3.72754		-2.85871	-611.635		0.135256	3.14551
-4.13578	3.90646		-2.8584	-547.519		0.135571	3.07224
-4.13546	3.99688		-2.85809	-619.604		0.135886	2.85643
-4.13515	3.97548		-2.85777	-587.678		0.136202	2.66803
-4.13483	4.06822		-2.85746	-536.996		0.136517	2.72233
-4.13452	4.31239		-2.85714	-613.884		0.136832	2.96107
-4.1342	4.40882		-2.85683	-691.226		0.137147	3.12152
-4.13389	4.14756		-2.85652	-725.832		0.137462	3.09958
-4.13357	3.73006		-2.8562	-797.016		0.137777	3.07825
-4.13326	3.50783		-2.85589	-856.19		0.138093	3.24111
-4.13294	3.58015		-2.85558	-810.984		0.138408	3.49071
-4.13263	3.78802		-2.85526	-811.873		0.138723	3.57977
-4.13231	3.95131		-2.85495	-1021.89		0.139038	3.45944
-4.132	3.98202		-2.85464	-1155.54		0.139353	3.32866
-4.13168	3.89459		-2.85432	-995.489		0.139669	3.31747
-4.13137	3.82082		-2.85401	-746.552		0.139984	3.30589
-4.13105	3.90153		-2.85369	-492.851		0.140299	3.16947
-4.13074	4.07892		-2.85338	-345.196		0.140614	3.03701
-4.13042	4.12716		-2.85307	-483.49		0.140929	3.09509
-4.13011	3.9649		-2.85275	-691.191		0.141244	3.23855
-4.12979	3.77454		-2.85244	-785.657		0.14156	3.18722
-4.12948	3.71		-2.85213	-758.441		0.141875	2.93493
-4.12916	3.66713		-2.85181	-573.722		0.14219	2.78908
-4.12885	3.49777		-2.8515	-505.673		0.142505	2.89909
-4.12853	3.29175		-2.85118	-604.858		0.14282	3.03935
-4.12821	3.24781		-2.85087	-430.381		0.143136	2.99853
-4.1279	3.36602		-2.85056	-70.6396		0.143451	2.90717
-4.12758	3.46317		-2.85024	-17.9336		0.143766	2.97273
-4.12727	3.43403		-2.84993	-262.145		0.144081	3.13068
-4.12695	3.32903		-2.84962	-561.293		0.144396	3.21339
-4.12664	3.22652		-2.8493	-868.705		0.144711	3.26499
-4.12632	3.1889		-2.84899	-999.087		0.145027	3.39619
-4.12601	3.29273		-2.84868	-737.195		0.145342	3.48427
-4.12569	3.53061		-2.84836	-429.408		0.145657	3.34135
-4.12538	3.71962		-2.84805	-379.922		0.145972	3.07775
-4.12506	3.6848		-2.84773	-325.104		0.146287	2.96872
-4.12475	3.51581		-2.84742	-309.66		0.146603	3.02542
-4.12443	3.45954		-2.84711	-443.861		0.146918	3.03097
-4.12412	3.55993		-2.84679	-361.368		0.147233	2.96018
-4.1238	3.60734		-2.84648	-205.203		0.147548	3.0073
-4.12349	3.48964		-2.84617	-346.13		0.147863	3.19501
-4.12317	3.3861		-2.84585	-545.999		0.148178	3.3226
-4.12286	3.49728		-2.84554	-687.456		0.148494	3.34968
-4.12254	3.74207		-2.84523	-802.449		0.148809	3.4588
-4.12223	3.88195		-2.84491	-708.296		0.149124	3.64197
-4.12191	3.85345		-2.8446	-543.107		0.149439	3.60617
-4.1216	3.81023		-2.84428	-578.992		0.149754	3.26208
-4.12128	3.86522		-2.84397	-708.158		0.15007	2.96112
-4.12097	3.94716		-2.84366	-791.472		0.150385	3.01878
-4.12065	3.94469		-2.84334	-905.781		0.1507	3.28903
-4.12034	3.87843		-2.84303	-983.116		0.151015	3.45425
-4.12002	3.86019		-2.84272	-898.374		0.15133	3.47882
-4.1197	3.93417		-2.8424	-905.473		0.151645	3.50408
-4.11939	4.02456		-2.84209	-1073.65		0.151961	3.51583
-4.11907	4.03257		-2.84178	-1045.88		0.152276	3.42177
-4.11876	3.94293		-2.84146	-871.427		0.152591	3.30363
-4.11844	3.82035		-2.84115	-732.443		0.152906	3.29283
-4.11813	3.71737		-2.84083	-526.302		0.153221	3.30018
-4.11781	3.61471		-2.84052	-370.319		0.153537	3.14639
-4.1175	3.47629		-2.84021	-340.322		0.153852	2.88361
-4.11718	3.34893		-2.83989	-357.173		0.154167	2.72444
-4.11687	3.34373		-2.83958	-529.568		0.154482	2.71095
-4.11655	3.47661		-2.83927	-731.681		0.154797	2.71111
-4.11624	3.585		-2.83895	-672.899		0.155112	2.70495
-4.11592	3.49733		-2.83864	-533.709		0.155428	2.81033
-4.11561	3.27001		-2.83833	-707.329		0.155743	3.01656
-4.11529	3.13964		-2.83801	-982.204		0.156058	3.13524
-4.11498	3.21551		-2.8377	-836.323		0.156373	3.07205
-4.11466	3.3513		-2.83738	-600.742		0.156688	2.96259
-4.11435	3.39344		-2.83707	-733.14		0.157004	2.97574
-4.11403	3.41364		-2.83676	-803.202		0.157319	3.11704
-4.11372	3.55401		-2.83644	-655.382		0.157634	3.27156
-4.1134	3.75998		-2.83613	-504.643		0.157949	3.33703
-4.11309	3.86791		-2.83582	-346.993		0.158264	3.28867
-4.11277	3.88603		-2.8355	-462.991		0.158579	3.19232
-4.11246	3.95013		-2.83519	-731.16		0.158895	3.14823
-4.11214	4.02566		-2.83488	-731.191		0.15921	3.15672
-4.11183	3.92675		-2.83456	-716.418		0.159525	3.0921
-4.11151	3.66125		-2.83425	-651.237		0.15984	2.89781
-4.1112	3.46132		-2.83393	-448.884		0.160155	2.72445
-4.11088	3.38852		-2.83362	-558.21		0.160471	2.7397
-4.11056	3.23906		-2.83331	-725.888		0.160786	2.87468
-4.11025	3.00098		-2.83299	-704.414		0.161101	2.92521
-4.10993	3.03762		-2.83268	-902.021		0.161416	2.85491
-4.10962	3.51377		-2.83237	-1099.17		0.161731	2.8157
-4.1093	3.9605		-2.83205	-941.054		0.162046	2.88752
-4.10899	3.8409		-2.83174	-618.892		0.162362	2.98343
-4.10867	3.3429		-2.83143	-366.239		0.162677	3.02716
-4.10836	3.12692		-2.83111	-407.494		0.162992	3.05825
-4.10804	3.38807		-2.8308	-612.538		0.163307	3.1279
-4.10773	3.68425		-2.83048	-615.299		0.163622	3.22569
-4.10741	3.69573		-2.83017	-429.711		0.163938	3.3343
-4.1071	3.61653		-2.82986	-224.172		0.164253	3.43636
-4.10678	3.65377		-2.82954	-194.335		0.164568	3.45901
-4.10647	3.63729		-2.82923	-398.421		0.164883	3.34234
-4.10615	3.38759		-2.82892	-616.762		0.165198	3.17518
-4.10584	3.08268		-2.8286	-722.152		0.165513	3.12946
-4.10552	2.96009		-2.82829	-638.364		0.165829	3.23419
-4.10521	2.95247		-2.82798	-531.481		0.166144	3.33383
-4.10489	2.90937		-2.82766	-693.629		0.166459	3.29551
-4.10458	2.91976		-2.82735	-772.604		0.166774	3.15095
-4.10426	3.10523		-2.82703	-586.619		0.167089	3.01789
-4.10395	3.30129		-2.82672	-540.641		0.167405	2.98081
-4.10363	3.26208		-2.82641	-512.183		0.16772	3.04872
-4.10332	3.04084		-2.82609	-387.83		0.168035	3.13191
-4.103	2.88566		-2.82578	-515.477		0.16835	3.08675
-4.10269	2.87264		-2.82547	-744.357		0.168665	2.90625
-4.10237	2.89496		-2.82515	-829.107		0.16898	2.82071
-4.10205	2.90819		-2.82484	-880.196		0.169296	3.03549
-4.10174	2.94847		-2.82453	-826.208		0.169611	3.39213
-4.10142	3.00242		-2.82421	-675.672		0.169926	3.5058
-4.10111	3.06488		-2.8239	-598.422		0.170241	3.27127
-4.10079	3.21538		-2.82358	-519.153		0.170556	3.01122
-4.10048	3.45166		-2.82327	-347.053		0.170872	3.03739
-4.10016	3.59674		-2.82296	-146.311		0.171187	3.27104
-4.09985	3.5697		-2.82264	-123.406		0.171502	3.43775
-4.09953	3.56543		-2.82233	-404.576		0.171817	3.47038
-4.09922	3.73607		-2.82202	-606.158		0.172132	3.52495
-4.0989	3.90542		-2.8217	-485.432		0.172447	3.67137
-4.09859	3.87917		-2.82139	-399		0.172763	3.75469
-4.09827	3.80897		-2.82108	-406.75		0.173078	3.59392
-4.09796	3.89308		-2.82076	-345.403		0.173393	3.23155
-4.09764	3.93181		-2.82045	-372.241		0.173708	2.93973
-4.09733	3.62218		-2.82013	-475.186		0.174023	2.97081
-4.09701	3.1388		-2.81982	-548.577		0.174339	3.29328
-4.0967	2.92768		-2.81951	-601.834		0.174654	3.6074
-4.09638	3.00911		-2.81919	-565.323		0.174969	3.65803
-4.09607	3.01134		-2.81888	-606.121		0.175284	3.47362
-4.09575	2.87274		-2.81857	-797.663		0.175599	3.23759
-4.09544	2.9415		-2.81825	-892.583		0.175914	3.03853
-4.09512	3.29985		-2.81794	-928.65		0.17623	2.8943
-4.09481	3.55764		-2.81763	-846.86		0.176545	2.90936
-4.09449	3.49677		-2.81731	-507.5		0.17686	3.15862
-4.09418	3.39883		-2.817	-285.9		0.177175	3.44914
-4.09386	3.49924		-2.81668	-363.592		0.17749	3.47822
-4.09354	3.609		-2.81637	-605.231		0.177806	3.26785
-4.09323	3.5629		-2.81606	-907.931		0.178121	3.16748
-4.09291	3.56971		-2.81574	-949.971		0.178436	3.34465
-4.0926	3.76523		-2.81543	-726.727		0.178751	3.55648
-4.09228	3.85206		-2.81512	-534.604		0.179066	3.56254
-4.09197	3.60187		-2.8148	-414.401		0.179381	3.48212
-4.09165	3.34695		-2.81449	-414.798		0.179697	3.53381
-4.09134	3.51474		-2.81418	-428.734		0.180012	3.66118
-4.09102	3.97508		-2.81386	-444.782		0.180327	3.67374
-4.09071	4.31143		-2.81355	-741.805		0.180642	3.57896
-4.09039	4.45778		-2.81323	-939.589		0.180957	3.50645
-4.09008	4.55881		-2.81292	-701.869		0.181273	3.44197
-4.08976	4.45899		-2.81261	-546.043		0.181588	3.30826
-4.08945	3.94129		-2.81229	-662.804		0.181903	3.2006
-4.08913	3.32965		-2.81198	-756.688		0.182218	3.26037
-4.08882	3.20418		-2.81167	-685.587		0.182533	3.39001
-4.0885	3.52831		-2.81135	-564.729		0.182848	3.37656
-4.08819	3.68427		-2.81104	-604.009		0.183164	3.24842
-4.08787	3.44426		-2.81073	-611.403		0.183479	3.22122
-4.08756	3.27202		-2.81041	-513.894		0.183794	3.31416
-4.08724	3.47449		-2.8101	-601.155		0.184109	3.32453
-4.08693	3.67513		-2.80978	-667.512		0.184424	3.20301
-4.08661	3.47442		-2.80947	-537.152		0.18474	3.14697
-4.0863	3.12413		-2.80916	-412.556		0.185055	3.24996
-4.08598	3.10683		-2.80884	-376.79		0.18537	3.34716
-4.08567	3.41392		-2.80853	-599.343		0.185685	3.31872
-4.08535	3.6919		-2.80822	-853.152		0.186	3.27771
-4.08503	3.82577		-2.8079	-748.515		0.186315	3.312
-4.08472	3.91214		-2.80759	-682.354		0.186631	3.28669
-4.0844	3.86197		-2.80728	-746.188		0.186946	3.08958
-4.08409	3.53536		-2.80696	-565.792		0.187261	2.86564
-4.08377	3.17816		-2.80665	-444.865		0.187576	2.79529
-4.08346	3.22032		-2.80633	-566.896		0.187891	2.80448
-4.08314	3.61318		-2.80602	-556.794		0.188207	2.72071
-4.08283	3.82109		-2.80571	-439.86		0.188522	2.58749
-4.08251	3.5821		-2.80539	-542.909		0.188837	2.58112
-4.0822	3.27236		-2.80508	-721.521		0.189152	2.69974
-4.08188	3.32831		-2.80477	-691.337		0.189467	2.78817
-4.08157	3.64907		-2.80445	-699.46		0.189782	2.8369
-4.08125	3.83135		-2.80414	-754.384		0.190098	3.0016
-4.08094	3.74593		-2.80382	-482.081		0.190413	3.29583
-4.08062	3.57837		-2.80351	-295.302		0.190728	3.49361
-4.08031	3.4455		-2.8032	-537.963		0.191043	3.42371
-4.07999	3.29009		-2.80288	-676.833		0.191358	3.19278
-4.07968	3.13205		-2.80257	-566.479		0.191674	3.02222
-4.07936	3.15218		-2.80226	-461.032		0.191989	2.99749
-4.07905	3.4464		-2.80194	-387.953		0.192304	3.07625
-4.07873	3.84847		-2.80163	-410.619		0.192619	3.22545
-4.07842	4.07478		-2.80132	-595.14		0.192934	3.42331
-4.0781	3.9777		-2.801	-816.978		0.193249	3.59575
-4.07779	3.64047		-2.80069	-773.06		0.193565	3.67624
-4.07747	3.298		-2.80037	-615.667		0.19388	3.70027
-4.07716	3.17335		-2.80006	-742.579		0.194195	3.73663
-4.07684	3.313		-2.79975	-669.263		0.19451	3.73983
-4.07652	3.55223		-2.79943	-315.256		0.194825	3.57857
-4.07621	3.67553		-2.79912	-435.596		0.195141	3.23575
-4.07589	3.60598		-2.79881	-638.231		0.195456	2.89597
-4.07558	3.42254		-2.79849	-405.562		0.195771	2.7779
-4.07526	3.26539		-2.79818	-209.143		0.196086	2.91419
-4.07495	3.29087		-2.79787	-228.504		0.196401	3.1392
-4.07463	3.613		-2.79755	-435.961		0.196717	3.2724
-4.07432	4.13278		-2.79724	-592.734		0.197032	3.27267
-4.074	4.49116		-2.79692	-478.076		0.197347	3.22153
-4.07369	4.40556		-2.79661	-588.615		0.197662	3.20465
-4.07337	4.05576		-2.7963	-716.731		0.197977	3.23523
-4.07306	3.90181		-2.79598	-447.795		0.198292	3.26758
-4.07274	4.05517		-2.79567	-452.836		0.198608	3.25083
-4.07243	4.08857		-2.79536	-621.807		0.198923	3.1737
-4.07211	3.64042		-2.79504	-511.201		0.199238	3.08674
-4.0718	2.98518		-2.79473	-684.685		0.199553	3.0824
-4.07148	2.72506		-2.79442	-957.114		0.199868	3.21696
-4.07117	3.01822		-2.7941	-785.168		0.200184	3.43345
-4.07085	3.41303		-2.79379	-599.818		0.200499	3.59181
-4.07054	3.45717		-2.79347	-613.234		0.200814	3.60757
-4.07022	3.20081		-2.79316	-664.11		0.201129	3.54359
-4.06991	3.00063		-2.79285	-800.743		0.201444	3.53209
-4.06959	3.04087		-2.79253	-859.889		0.201759	3.61572
-4.06928	3.21865		-2.79222	-737.099		0.202075	3.7001
-4.06896	3.3924		-2.79191	-727.649		0.20239	3.66098
-4.06865	3.55808		-2.79159	-826.358		0.202705	3.46785
-4.06833	3.76807		-2.79128	-641.116		0.20302	3.2051
-4.06802	3.98632		-2.79097	-334.927		0.203335	3.00502
-4.0677	4.09156		-2.79065	-340.486		0.203651	2.95842
-4.06738	4.01721		-2.79034	-427.526		0.203966	3.05041
-4.06707	3.84912		-2.79002	-421.938		0.204281	3.17394
-4.06675	3.73808		-2.78971	-598.451		0.204596	3.23633
-4.06644	3.71412		-2.7894	-852.761		0.204911	3.25178
-4.06612	3.6608		-2.78908	-899.503		0.205226	3.28741
-4.06581	3.51749		-2.78877	-749.769		0.205542	3.32678
-4.06549	3.42229		-2.78846	-536.84		0.205857	3.26762
-4.06518	3.55058		-2.78814	-448.315		0.206172	3.08911
-4.06486	3.85473		-2.78783	-532.633		0.206487	2.94373
-4.06455	4.0803		-2.78752	-606.94		0.206802	3.00717
-4.06423	4.03868		-2.7872	-593.045		0.207118	3.27331
-4.06392	3.77735		-2.78689	-654.078		0.207433	3.5655
-4.0636	3.48959		-2.78657	-800.553		0.207748	3.72444
-4.06329	3.33883		-2.78626	-797.511		0.208063	3.72294
-4.06297	3.35992		-2.78595	-741.313		0.208378	3.62613
-4.06266	3.45191		-2.78563	-795.469		0.208693	3.51993
-4.06234	3.47908		-2.78532	-748.114		0.209009	3.47088
-4.06203	3.43961		-2.78501	-685.28		0.209324	3.48333
-4.06171	3.48244		-2.78469	-780.596		0.209639	3.49566
-4.0614	3.67724		-2.78438	-781.281		0.209954	3.46989
-4.06108	3.85515		-2.78407	-632.863		0.210269	3.45069
-4.06077	3.8128		-2.78375	-481.12		0.210585	3.45856
-4.06045	3.59052		-2.78344	-422.993		0.2109	3.38294
-4.06014	3.36719		-2.78312	-486.595		0.211215	3.12944
-4.05982	3.15199		-2.78281	-468.913		0.21153	2.85352
-4.05951	2.82728		-2.7825	-452.771		0.211845	2.8493
-4.05919	2.48602		-2.78218	-582.61		0.21216	3.14261
-4.05887	2.44428		-2.78187	-619.624		0.212476	3.38561
-4.05856	2.82463		-2.78156	-708.101		0.212791	3.2882
-4.05824	3.34718		-2.78124	-938.956		0.213106	3.00406
-4.05793	3.65377		-2.78093	-883.819		0.213421	2.91379
-4.05761	3.67444		-2.78062	-637.078		0.213736	3.1266
-4.0573	3.57526		-2.7803	-618.108		0.214052	3.39553
-4.05698	3.506		-2.77999	-799.208		0.214367	3.47972
-4.05667	3.50488		-2.77967	-857.159		0.214682	3.38993
-4.05635	3.51643		-2.77936	-660.53		0.214997	3.26546
-4.05604	3.42328		-2.77905	-628.753		0.215312	3.18296
-4.05572	3.19305		-2.77873	-893.023		0.215627	3.13755
-4.05541	3.02132		-2.77842	-961.28		0.215943	3.09311
-4.05509	3.12715		-2.77811	-762.419		0.216258	3.01165
-4.05478	3.37207		-2.77779	-515.856		0.216573	2.91736
-4.05446	3.36872		-2.77748	-306.112		0.216888	2.92107
-4.05415	3.08018		-2.77717	-228.726		0.217203	3.06583
-4.05383	2.97877		-2.77685	-212.045		0.217519	3.17497
-4.05352	3.37224		-2.77654	-326.019		0.217834	3.02715
-4.0532	3.87135		-2.77622	-640.758		0.218149	2.69874
-4.05289	3.87611		-2.77591	-780.535		0.218464	2.53449
-4.05257	3.39485		-2.7756	-698.631		0.218779	2.70315
-4.05226	2.98684		-2.77528	-763.907		0.219094	2.97248
-4.05194	2.97878		-2.77497	-938.089		0.21941	3.05195
-4.05163	3.13446		-2.77466	-974.329		0.219725	2.99201
-4.05131	3.12657		-2.77434	-932.741		0.22004	3.05798
-4.051	2.98553		-2.77403	-894.809		0.220355	3.30741
-4.05068	2.9507		-2.77372	-682.42		0.22067	3.50072
-4.05036	3.10562		-2.7734	-432.52		0.220986	3.42254
-4.05005	3.31092		-2.77309	-483.348		0.221301	3.12895
-4.04973	3.39854		-2.77277	-591.599		0.221616	2.83931
-4.04942	3.34838		-2.77246	-574.11		0.221931	2.68805
-4.0491	3.30157		-2.77215	-600.851		0.222246	2.63753
-4.04879	3.3855		-2.77183	-624.075		0.222561	2.59907
-4.04847	3.50977		-2.77152	-695.718		0.222877	2.60271
-4.04816	3.45162		-2.77121	-754.095		0.223192	2.80636
-4.04784	3.20292		-2.77089	-618.684		0.223507	3.27426
-4.04753	3.03743		-2.77058	-586.925		0.223822	3.77038
-4.04721	3.09081		-2.77027	-692.182		0.224137	3.91512
-4.0469	3.11475		-2.76995	-689.074		0.224453	3.60759
-4.04658	2.90972		-2.76964	-702.242		0.224768	3.15907
-4.04627	2.7728		-2.76932	-800.123		0.225083	2.91172
-4.04595	3.12309		-2.76901	-954.069		0.225398	2.86241
-4.04564	3.80974		-2.7687	-951.4		0.225713	2.80535
-4.04532	4.23999		-2.76838	-676.159		0.226028	2.70753
-4.04501	4.17477		-2.76807	-576.835		0.226344	2.71767
-4.04469	3.94856		-2.76776	-630.604		0.226659	2.86593
-4.04438	3.85056		-2.76744	-598.188		0.226974	3.00118
-4.04406	3.76038		-2.76713	-682.064		0.227289	3.04015
-4.04375	3.55875		-2.76682	-667.623		0.227604	3.05601
-4.04343	3.44903		-2.7665	-568.644		0.22792	3.06816
-4.04312	3.57985		-2.76619	-640.51		0.228235	2.96064
-4.0428	3.68681		-2.76587	-575.376		0.22855	2.71977
-4.04249	3.45362		-2.76556	-503.268		0.228865	2.5751
-4.04217	3.02063		-2.76525	-528.876		0.22918	2.74435
-4.04185	2.81681		-2.76493	-438.217		0.229495	3.13488
-4.04154	3.00661		-2.76462	-558.007		0.229811	3.43926
-4.04122	3.35942		-2.76431	-640.226		0.230126	3.47225
-4.04091	3.58128		-2.76399	-433.135		0.230441	3.30391
-4.04059	3.5757		-2.76368	-461.365		0.230756	3.11448
-4.04028	3.4567		-2.76337	-435.53		0.231071	3.03666
-4.03996	3.45704		-2.76305	-188.057		0.231387	3.1129
-4.03965	3.72066		-2.76274	-241.751		0.231702	3.29006
-4.03933	4.06157		-2.76242	-495.143		0.232017	3.44058
-4.03902	4.07987		-2.76211	-869.898		0.232332	3.46525
-4.0387	3.65824		-2.7618	-1132.25		0.232647	3.39281
-4.03839	3.1655		-2.76148	-922.189		0.232962	3.33271
-4.03807	2.9964		-2.76117	-757.857		0.233278	3.3346
-4.03776	3.10291		-2.76086	-670.123		0.233593	3.34885
-4.03744	3.19016		-2.76054	-347.797		0.233908	3.32649
-4.03713	3.17106		-2.76023	-241.486		0.234223	3.29591
-4.03681	3.15187		-2.75991	-322.023		0.234538	3.30874
-4.0365	3.13876		-2.7596	-385.614		0.234854	3.34455
-4.03618	3.07966		-2.75929	-644.495		0.235169	3.3155
-4.03587	3.0802		-2.75897	-908.191		0.235484	3.17671
-4.03555	3.24808		-2.75866	-1016.38		0.235799	3.01206
-4.03524	3.40949		-2.75835	-1051.09		0.236114	2.97695
-4.03492	3.32699		-2.75803	-1049.05		0.236429	3.13385
-4.03461	3.1378		-2.75772	-1003.1		0.236745	3.35928
-4.03429	3.1928		-2.75741	-782.646		0.23706	3.45031
-4.03398	3.47288		-2.75709	-648.667		0.237375	3.3348
-4.03366	3.58672		-2.75678	-768.962		0.23769	3.15409
-4.03335	3.41764		-2.75646	-776.196		0.238005	3.1168
-4.03303	3.33519		-2.75615	-827.267		0.238321	3.27265
-4.03271	3.58889		-2.75584	-1017.57		0.238636	3.4463
-4.0324	3.89755		-2.75552	-890.53		0.238951	3.42117
-4.03208	3.91408		-2.75521	-686.941		0.239266	3.20185
-4.03177	3.7588		-2.7549	-807.469		0.239581	3.04949
-4.03145	3.74653		-2.75458	-915.214		0.239896	3.18718
-4.03114	3.84442		-2.75427	-822.391		0.240212	3.49425
-4.03082	3.80505		-2.75396	-838.242		0.240527	3.61591
-4.03051	3.68009		-2.75364	-919.014		0.240842	3.40937
-4.03019	3.76296		-2.75333	-672.454		0.241157	3.13876
-4.02988	4.05153		-2.75301	-437.708		0.241472	3.12863
-4.02956	4.18693		-2.7527	-636.886		0.241788	3.35621
-4.02925	4.00526		-2.75239	-767.756		0.242103	3.54325
-4.02893	3.78472		-2.75207	-668.201		0.242418	3.54552
-4.02862	3.78561		-2.75176	-600.18		0.242733	3.4433
-4.0283	3.85607		-2.75145	-472.737		0.243048	3.30843
-4.02799	3.73712		-2.75113	-493.036		0.243363	3.13401
-4.02767	3.53738		-2.75082	-702.159		0.243679	3.00266
-4.02736	3.59663		-2.75051	-836.053		0.243994	3.06554
-4.02704	3.95932		-2.75019	-1004.83		0.244309	3.28082
-4.02673	4.27589		-2.74988	-1016.7		0.244624	3.40772
-4.02641	4.2655		-2.74956	-831.846		0.244939	3.36046
-4.0261	4.05998		-2.74925	-836.745		0.245255	3.3336
-4.02578	3.99025		-2.74894	-775.487		0.24557	3.44182
-4.02547	4.1666		-2.74862	-605.694		0.245885	3.48827
-4.02515	4.38727		-2.74831	-674.193		0.2462	3.30571
-4.02484	4.40027		-2.748	-723.281		0.246515	3.10088
-4.02452	4.15221		-2.74768	-653.541		0.24683	3.16034
-4.0242	3.78721		-2.74737	-582.907		0.247146	3.36442
-4.02389	3.47759		-2.74706	-458.01		0.247461	3.34198
-4.02357	3.2948		-2.74674	-474.231		0.247776	3.05521
-4.02326	3.22857		-2.74643	-634.681		0.248091	2.87194
-4.02294	3.28078		-2.74611	-711.626		0.248406	3.0072
-4.02263	3.47345		-2.7458	-655.758		0.248722	3.21623
-4.02231	3.74324		-2.74549	-540.172		0.249037	3.17608
-4.022	3.9041		-2.74517	-599.955		0.249352	2.92316
-4.02168	3.81191		-2.74486	-753.464		0.249667	2.74156
-4.02137	3.54885		-2.74455	-737.818		0.249982	2.79109
-4.02105	3.3431		-2.74423	-687.464		0.250297	3.00982
-4.02074	3.29556		-2.74392	-637.187		0.250613	3.25421
-4.02042	3.29933		-2.74361	-610.214		0.250928	3.37647
-4.02011	3.27462		-2.74329	-684.478		0.251243	3.26421
-4.01979	3.35413		-2.74298	-642.066		0.251558	2.96897
-4.01948	3.71208		-2.74266	-620.761		0.251873	2.74333
-4.01916	4.27402		-2.74235	-756.828		0.252189	2.80532
-4.01885	4.73516		-2.74204	-740.446		0.252504	3.07868
-4.01853	4.86244		-2.74172	-691.921		0.252819	3.26691
-4.01822	4.67583		-2.74141	-721.61		0.253134	3.17443
-4.0179	4.34429		-2.7411	-623.492		0.253449	2.88275
-4.01759	4.03301		-2.74078	-559.389		0.253764	2.63288
-4.01727	3.87545		-2.74047	-612.068		0.25408	2.6037
-4.01696	3.94475		-2.74016	-668.751		0.254395	2.78735
-4.01664	4.14697		-2.73984	-710.556		0.25471	3.01804
-4.01633	4.23442		-2.73953	-643.338		0.255025	3.12244
-4.01601	4.05778		-2.73921	-532.6		0.25534	3.07221
-4.01569	3.77541		-2.7389	-456.378		0.255656	2.97846
-4.01538	3.68852		-2.73859	-434.964		0.255971	2.93786
-4.01506	3.86335		-2.73827	-574.449		0.256286	2.9375
-4.01475	4.04071		-2.73796	-612.848		0.256601	2.92404
-4.01443	3.97301		-2.73765	-415.656		0.256916	2.89538
-4.01412	3.74162		-2.73733	-290.364		0.257232	2.88643
-4.0138	3.63244		-2.73702	-252.542		0.257547	2.92126
-4.01349	3.75607		-2.73671	-370.603		0.257862	3.00921
-4.01317	3.9267		-2.73639	-723.166		0.258177	3.13239
-4.01286	3.91974		-2.73608	-927.471		0.258492	3.22429
-4.01254	3.71791		-2.73576	-973.215		0.258807	3.23537
-4.01223	3.45455		-2.73545	-1044.89		0.259123	3.22359
-4.01191	3.23584		-2.73514	-914.858		0.259438	3.27565
-4.0116	3.11477		-2.73482	-656.098		0.259753	3.33315
-4.01128	3.14776		-2.73451	-518.055		0.260068	3.24751
-4.01097	3.34368		-2.7342	-443.718		0.260383	3.04726
-4.01065	3.59539		-2.73388	-440.921		0.260699	2.97057
-4.01034	3.77946		-2.73357	-524.707		0.261014	3.13649
-4.01002	3.89609		-2.73326	-568.941		0.261329	3.36072
-4.00971	4.00067		-2.73294	-560.016		0.261644	3.42865
-4.00939	4.04694		-2.73263	-584.843		0.261959	3.37238
-4.00908	3.95575		-2.73231	-605.086		0.262274	3.30145
-4.00876	3.8153		-2.732	-514.903		0.26259	3.14614
-4.00845	3.821		-2.73169	-435.047		0.262905	2.83004
-4.00813	3.99026		-2.73137	-481.634		0.26322	2.56454
-4.00782	4.1262		-2.73106	-490.576		0.263535	2.64729
-4.0075	4.11844		-2.73075	-440.831		0.26385	3.00079
-4.00718	4.08751		-2.73043	-445.054		0.264166	3.22663
-4.00687	4.14947		-2.73012	-434.396		0.264481	3.14923
-4.00655	4.23032		-2.72981	-414.995		0.264796	3.01202
-4.00624	4.22396		-2.72949	-426.337		0.265111	3.06096
-4.00592	4.15078		-2.72918	-404.191		0.265426	3.2199
-4.00561	4.04268		-2.72886	-489.756		0.265741	3.31098
-4.00529	3.87036		-2.72855	-747.37		0.266057	3.34543
-4.00498	3.7196		-2.72824	-819.464		0.266372	3.4117
-4.00466	3.80234		-2.72792	-677.379		0.266687	3.46059
-4.00435	4.09712		-2.72761	-749.555		0.267002	3.39649
-4.00403	4.22924		-2.7273	-889.929		0.267317	3.26182
-4.00372	3.98115		-2.72698	-779.605		0.267633	3.1677
-4.0034	3.68284		-2.72667	-754.532		0.267948	3.13561
-4.00309	3.73732		-2.72636	-854.768		0.268263	3.13779
-4.00277	3.96178		-2.72604	-730.822		0.268578	3.19468
-4.00246	3.8585		-2.72573	-527.965		0.268893	3.31236
-4.00214	3.43015		-2.72541	-395.415		0.269208	3.4234
-4.00183	3.19619		-2.7251	-339.734		0.269524	3.49398
-4.00151	3.36598		-2.72479	-446.466		0.269839	3.5723
-4.0012	3.52632		-2.72447	-515.967		0.270154	3.63688
-4.00088	3.32488		-2.72416	-507.829		0.270469	3.56086
-4.00057	2.99958		-2.72385	-590.186		0.270784	3.35713
-4.00025	2.95542		-2.72353	-650.921		0.2711	3.26651
-3.99994	3.17509		-2.72322	-618.786		0.271415	3.40961
-3.99962	3.35785		-2.72291	-495.468		0.27173	3.53745
-3.99931	3.37682		-2.72259	-419.311		0.272045	3.38326
-3.99899	3.29934		-2.72228	-518.908		0.27236	3.10572
-3.99867	3.15947		-2.72196	-534.87		0.272675	3.06586
-3.99836	2.9906		-2.72165	-605.29		0.272991	3.25948
-3.99804	2.92109		-2.72134	-781.745		0.273306	3.32943
-3.99773	2.99257		-2.72102	-585.512		0.273621	3.13041
-3.99741	3.04057		-2.72071	-516.099		0.273936	2.92238
-3.9971	2.97623		-2.7204	-778.615		0.274251	2.93414
-3.99678	2.99211		-2.72008	-573.28		0.274567	3.06549
-3.99647	3.22466		-2.71977	-420.177		0.274882	3.15052
-3.99615	3.40934		-2.71946	-715.378		0.275197	3.22378
-3.99584	3.21622		-2.71914	-689.247		0.275512	3.34647
-3.99552	2.81489		-2.71883	-628.127		0.275827	3.40236
-3.99521	2.73722		-2.71851	-847.799		0.276142	3.27013
-3.99489	3.18152		-2.7182	-963.612		0.276458	3.03638
-3.99458	3.75481		-2.71789	-986.883		0.276773	2.86392
-3.99426	3.94647		-2.71757	-677.026		0.277088	2.79015
-3.99395	3.63165		-2.71726	-281.479		0.277403	2.8066
-3.99363	3.08389		-2.71695	-495.094		0.277718	2.97728
-3.99332	2.69314		-2.71663	-718.291		0.278034	3.29062
-3.993	2.69338		-2.71632	-555.338		0.278349	3.52572
-3.99269	2.99463		-2.71601	-539.127		0.278664	3.47461
-3.99237	3.26692		-2.71569	-601.141		0.278979	3.22297
-3.99206	3.31531		-2.71538	-596.55		0.279294	3.03662
-3.99174	3.31349		-2.71506	-628.592		0.279609	3.03725
-3.99143	3.5065		-2.71475	-625.302		0.279925	3.14593
-3.99111	3.78562		-2.71444	-740.531		0.28024	3.26612
-3.9908	3.81378		-2.71412	-987.099		0.280555	3.34991
-3.99048	3.52704		-2.71381	-1003		0.28087	3.34825
-3.99017	3.2263		-2.7135	-760.88		0.281185	3.27017
-3.98985	3.15392		-2.71318	-565.563		0.281501	3.24488
-3.98953	3.25727		-2.71287	-442.004		0.281816	3.36558
-3.98922	3.43041		-2.71255	-353.235		0.282131	3.5232
-3.9889	3.70384		-2.71224	-496.945		0.282446	3.55078
-3.98859	4.05053		-2.71193	-565.137		0.282761	3.4631
-3.98827	4.2293		-2.71161	-274.738		0.283076	3.37847
-3.98796	4.02314		-2.7113	-257.433		0.283392	3.28939
-3.98764	3.53191		-2.71099	-565.741		0.283707	3.13685
-3.98733	3.08669		-2.71067	-648.222		0.284022	3.04262
-3.98701	2.93092		-2.71036	-645.594		0.284337	3.18481
-3.9867	3.05911		-2.71005	-564.688		0.284652	3.45137
-3.98638	3.2852		-2.70973	-390.305		0.284968	3.52252
-3.98607	3.39961		-2.70942	-434.66		0.285283	3.35227
-3.98575	3.33935		-2.7091	-478.326		0.285598	3.258
-3.98544	3.26402		-2.70879	-538.735		0.285913	3.41297
-3.98512	3.38225		-2.70848	-872.459		0.286228	3.55786
-3.98481	3.65525		-2.70816	-1066.27		0.286543	3.42077
-3.98449	3.77995		-2.70785	-905.689		0.286859	3.15895
-3.98418	3.55152		-2.70754	-611.638		0.287174	3.10847
-3.98386	3.15267		-2.70722	-450.087		0.287489	3.28702
-3.98355	2.95947		-2.70691	-528.839		0.287804	3.45772
-3.98323	3.08829		-2.7066	-529.031		0.288119	3.55856
-3.98292	3.26024		-2.70628	-508.117		0.288435	3.71177
-3.9826	3.16739		-2.70597	-669.865		0.28875	3.84057
-3.98229	2.89456		-2.70565	-703.063		0.289065	3.66183
-3.98197	2.84293		-2.70534	-626.123		0.28938	3.17193
-3.98166	3.19171		-2.70503	-577.354		0.289695	2.82101
-3.98134	3.58145		-2.70471	-571.704		0.29001	2.98846
-3.98102	3.52649		-2.7044	-732.157		0.290326	3.48779
-3.98071	3.08967		-2.70409	-771.291		0.290641	3.82683
-3.98039	2.86192		-2.70377	-734.289		0.290956	3.82878
-3.98008	3.17981		-2.70346	-884.413		0.291271	3.73352
-3.97976	3.65602		-2.70315	-811.646		0.291586	3.73362
-3.97945	3.7155		-2.70283	-640.484		0.291902	3.70219
-3.97913	3.36257		-2.70252	-713.087		0.292217	3.47021
-3.97882	3.08823		-2.7022	-704.919		0.292532	3.14736
-3.9785	3.15699		-2.70189	-656.252		0.292847	2.98539
-3.97819	3.37239		-2.70158	-710.329		0.293162	3.03428
-3.97787	3.53085		-2.70126	-847.199		0.293477	3.1214
-3.97756	3.7193		-2.70095	-1043.26		0.293793	3.1302
-3.97724	4.04763		-2.70064	-893.898		0.294108	3.11386
-3.97693	4.3779		-2.70032	-635.398		0.294423	3.11952
-3.97661	4.48587		-2.70001	-748.196		0.294738	3.08535
-3.9763	4.32436		-2.6997	-805.459		0.295053	2.99247
-3.97598	4.02466		-2.69938	-780.537		0.295369	2.96399
-3.97567	3.76623		-2.69907	-880.372		0.295684	3.08592
-3.97535	3.67366		-2.69875	-733.002		0.295999	3.2462
-3.97504	3.68781		-2.69844	-490.114		0.296314	3.30343
-3.97472	3.55872		-2.69813	-541.452		0.296629	3.32318
-3.97441	3.1806		-2.69781	-744.823		0.296944	3.45707
-3.97409	2.88974		-2.6975	-875.834		0.29726	3.64064
-3.97378	3.10954		-2.69719	-801.946		0.297575	3.64259
-3.97346	3.68388		-2.69687	-550.903		0.29789	3.43476
-3.97315	3.95889		-2.69656	-383.677		0.298205	3.28164
-3.97283	3.65339		-2.69625	-510.534		0.29852	3.37113
-3.97251	3.23723		-2.69593	-655.404		0.298836	3.55749
-3.9722	3.21078		-2.69562	-522.069		0.299151	3.60405
-3.97188	3.41114		-2.6953	-492.113		0.299466	3.50795
-3.97157	3.39941		-2.69499	-600.62		0.299781	3.4113
-3.97125	3.20404		-2.69468	-511.984		0.300096	3.33065
-3.97094	3.18962		-2.69436	-508.815		0.300411	3.191
-3.97062	3.36909		-2.69405	-586.332		0.300727	3.05204
-3.97031	3.37566		-2.69374	-640.118		0.301042	3.07593
-3.96999	3.09537		-2.69342	-808.289		0.301357	3.28011
-3.96968	2.83221		-2.69311	-614.697		0.301672	3.50725
-3.96936	2.75099		-2.6928	-346.647		0.301987	3.64222
-3.96905	2.60253		-2.69248	-643.964		0.302303	3.68873
-3.96873	2.20626		-2.69217	-769.859		0.302618	3.63661
-3.96842	1.84404		-2.69185	-631.729		0.302933	3.45425
-3.9681	1.88022		-2.69154	-772.682		0.303248	3.24777
-3.96779	2.22286		-2.69123	-822.158		0.303563	3.21986
-3.96747	2.48		-2.69091	-802.202		0.303878	3.38359
-3.96716	2.53352		-2.6906	-789.779		0.304194	3.50114
-3.96684	2.63695		-2.69029	-586.076		0.304509	3.42264
-3.96653	2.93662		-2.68997	-622.745		0.304824	3.31747
-3.96621	3.17889		-2.68966	-760.413		0.305139	3.41504
-3.9659	3.04013		-2.68935	-630.065		0.305454	3.65335
-3.96558	2.60726		-2.68903	-626.048		0.30577	3.77355
-3.96527	2.34435		-2.68872	-749.039		0.306085	3.67912
-3.96495	2.56478		-2.6884	-850.286		0.3064	3.50743
-3.96464	3.04916		-2.68809	-940.986		0.306715	3.38865
-3.96432	3.27764		-2.68778	-809.678		0.30703	3.32895
-3.964	3.01866		-2.68746	-756.952		0.307345	3.3288
-3.96369	2.58312		-2.68715	-923.061		0.307661	3.42277
-3.96337	2.43856		-2.68684	-811.6		0.307976	3.55258
-3.96306	2.65379		-2.68652	-623.131		0.308291	3.56245
-3.96274	2.85912		-2.68621	-774.997		0.308606	3.40105
-3.96243	2.76137		-2.6859	-912.3		0.308921	3.21029
-3.96211	2.55327		-2.68558	-785.582		0.309237	3.13623
-3.9618	2.69743		-2.68527	-646.529		0.309552	3.15689
-3.96148	3.35227		-2.68495	-615.856		0.309867	3.18183
-3.96117	4.13957		-2.68464	-599.947		0.310182	3.22112
-3.96085	4.52483		-2.68433	-623.852		0.310497	3.33461
-3.96054	4.35976		-2.68401	-766.936		0.310812	3.47381
-3.96022	3.98184		-2.6837	-930.716		0.311128	3.50653
-3.95991	3.80451		-2.68339	-930.806		0.311443	3.39048
-3.95959	3.89276		-2.68307	-843.912		0.311758	3.21667
-3.95928	3.97359		-2.68276	-907.574		0.312073	3.07493
-3.95896	3.79914		-2.68245	-907.594		0.312388	2.97762
-3.95865	3.41766		-2.68213	-710.289		0.312704	2.94451
-3.95833	3.08846		-2.68182	-842.444		0.313019	3.05989
-3.95802	3.00104		-2.6815	-1149.04		0.313334	3.35917
-3.9577	3.11673		-2.68119	-946.235		0.313649	3.70409
-3.95739	3.24924		-2.68088	-673.34		0.313964	3.86769
-3.95707	3.24668		-2.68056	-852.313		0.314279	3.76353
-3.95676	3.09143		-2.68025	-1027.22		0.314595	3.53932
-3.95644	2.86898		-2.67994	-889.918		0.31491	3.41893
-3.95613	2.69029		-2.67962	-657.86		0.315225	3.489
-3.95581	2.64995		-2.67931	-551.161		0.31554	3.66607
-3.95549	2.80379		-2.679	-510.012		0.315855	3.82663
-3.95518	3.12107		-2.67868	-424.103		0.316171	3.90483
-3.95486	3.46174		-2.67837	-475.359		0.316486	3.88046
-3.95455	3.66285		-2.67805	-693.167		0.316801	3.7597
-3.95423	3.67167		-2.67774	-813.874		0.317116	3.60604
-3.95392	3.56023		-2.67743	-734.259		0.317431	3.52578
-3.9536	3.41267		-2.67711	-658.166		0.317747	3.56203
-3.95329	3.2622		-2.6768	-837.86		0.318062	3.63542
-3.95297	3.1406		-2.67649	-950.378		0.318377	3.64202
-3.95266	3.09059		-2.67617	-702.031		0.318692	3.57728
-3.95234	3.08099		-2.67586	-591.229		0.319007	3.50691
-3.95203	2.99718		-2.67555	-696.389		0.319322	3.45528
-3.95171	2.78956		-2.67523	-696.149		0.319638	3.40795
-3.9514	2.57765		-2.67492	-761.234		0.319953	3.40185
-3.95108	2.54958		-2.6746	-754.13		0.320268	3.50376
-3.95077	2.79773		-2.67429	-557.41		0.320583	3.68002
-3.95045	3.26271		-2.67398	-547.677		0.320898	3.78705
-3.95014	3.75156		-2.67366	-648.251		0.321214	3.74131
-3.94982	4.01359		-2.67335	-708.607		0.321529	3.62934
-3.94951	3.95544		-2.67304	-760.482		0.321844	3.59655
-3.94919	3.81428		-2.67272	-565.14		0.322159	3.67611
-3.94888	3.91552		-2.67241	-261.144		0.322474	3.77033
-3.94856	4.19296		-2.6721	-195.933		0.322789	3.76212
-3.94825	4.22823		-2.67178	-307.977		0.323105	3.61544
-3.94793	3.92547		-2.67147	-510.728		0.32342	3.40677
-3.94762	3.80211		-2.67115	-634.87		0.323735	3.27528
-3.9473	4.26271		-2.67084	-487.046		0.32405	3.29323
-3.94699	4.8643		-2.67053	-370.335		0.324365	3.37975
-3.94667	4.81135		-2.67021	-532.813		0.324681	3.40823
-3.94635	4.06947		-2.6699	-626.026		0.324996	3.38932
-3.94604	3.43301		-2.66959	-552.095		0.325311	3.43676
-3.94572	3.43959		-2.66927	-662.532		0.325626	3.54384
-3.94541	3.75495		-2.66896	-778.334		0.325941	3.55027
-3.94509	3.8112		-2.66864	-695.993		0.326256	3.39528
-3.94478	3.56031		-2.66833	-779.531		0.326572	3.24092
-3.94446	3.29564		-2.66802	-897.538		0.326887	3.22953
-3.94415	3.13009		-2.6677	-782.616		0.327202	3.27182
-3.94383	3.03774		-2.66739	-655.691		0.327517	3.23101
-3.94352	3.13812		-2.66708	-401.641		0.327832	3.17412
-3.9432	3.52603		-2.66676	-202.453		0.328148	3.22833
-3.94289	3.95542		-2.66645	-550.869		0.328463	3.2916
-3.94257	4.04809		-2.66614	-926.048		0.328778	3.14662
-3.94226	3.7621		-2.66582	-940.313		0.329093	2.83513
-3.94194	3.39409		-2.66551	-1032.1		0.329408	2.66399
-3.94163	3.18737		-2.66519	-1121.94		0.329723	2.80933
-3.94131	3.16752		-2.66488	-916.261		0.330039	3.13549
-3.941	3.27328		-2.66457	-680.905		0.330354	3.44447
-3.94068	3.39609		-2.66425	-609.474		0.330669	3.67763
-3.94037	3.35006		-2.66394	-423.447		0.330984	3.80385
-3.94005	3.05308		-2.66363	-90.8496		0.331299	3.74471
-3.93974	2.71819		-2.66331	-104.441		0.331615	3.53751
-3.93942	2.65671		-2.663	-377.107		0.33193	3.3787
-3.93911	2.90656		-2.66269	-417.175		0.332245	3.36417
-3.93879	3.22914		-2.66237	-420.481		0.33256	3.35223
-3.93848	3.43265		-2.66206	-499.352		0.332875	3.22836
-3.93816	3.51715		-2.66174	-464.321		0.33319	3.13831
-3.93784	3.54288		-2.66143	-471.28		0.333506	3.27408
-3.93753	3.54668		-2.66112	-503.153		0.333821	3.56012
-3.93721	3.56864		-2.6608	-488.635		0.334136	3.7561
-3.9369	3.59468		-2.66049	-498.622		0.334451	3.78637
-3.93658	3.5045		-2.66018	-386.501		0.334766	3.76793
-3.93627	3.24011		-2.65986	-322.193		0.335082	3.76827
-3.93595	2.98194		-2.65955	-493.735		0.335397	3.73863
-3.93564	2.97969		-2.65924	-586.962		0.335712	3.67517
-3.93532	3.23953		-2.65892	-615.892		0.336027	3.66058
-3.93501	3.54706		-2.65861	-691.333		0.336342	3.7169
-3.93469	3.75301		-2.65829	-546.667		0.336657	3.75523
-3.93438	3.84822		-2.65798	-413.847		0.336973	3.70663
-3.93406	3.80601		-2.65767	-686.066		0.337288	3.60436
-3.93375	3.5854		-2.65735	-918.381		0.337603	3.51468
-3.93343	3.30212		-2.65704	-782.742		0.337918	3.46335
-3.93312	3.17884		-2.65673	-750.691		0.338233	3.43913
-3.9328	3.27214		-2.65641	-874.112		0.338549	3.41209
-3.93249	3.41082		-2.6561	-759.688		0.338864	3.36038
-3.93217	3.43794		-2.65579	-584.38		0.339179	3.31965
-3.93186	3.36429		-2.65547	-543.392		0.339494	3.35519
-3.93154	3.26666		-2.65516	-580.354		0.339809	3.43569
-3.93123	3.19569		-2.65484	-776.131		0.340124	3.42455
-3.93091	3.20744		-2.65453	-951.793		0.34044	3.28776
-3.9306	3.32432		-2.65422	-947.47		0.340755	3.21374
-3.93028	3.43366		-2.6539	-808.33		0.34107	3.39104
-3.92997	3.38255		-2.65359	-516.136		0.341385	3.73571
-3.92965	3.20805		-2.65328	-447.833		0.3417	3.98473
-3.92933	3.11551		-2.65296	-656.201		0.342016	4.00737
-3.92902	3.1856		-2.65265	-594.025		0.342331	3.87645
-3.9287	3.26486		-2.65234	-454.159		0.342646	3.68291
-3.92839	3.211		-2.65202	-506.84		0.342961	3.4559
-3.92807	3.09442		-2.65171	-541.549		0.343276	3.25102
-3.92776	3.06686		-2.65139	-668.582		0.343591	3.14815
-3.92744	3.14842		-2.65108	-630.385		0.343907	3.14489
-3.92713	3.23659		-2.65077	-223.946		0.344222	3.17635
-3.92681	3.24435		-2.65045	-178.899		0.344537	3.22776
-3.9265	3.1673		-2.65014	-562.754		0.344852	3.30519
-3.92618	3.09213		-2.64983	-682.266		0.345167	3.34476
-3.92587	3.17284		-2.64951	-567.812		0.345483	3.31373
-3.92555	3.48681		-2.6492	-548.758		0.345798	3.34942
-3.92524	3.8611		-2.64889	-580.329		0.346113	3.58477
-3.92492	3.97473		-2.64857	-576.921		0.346428	3.85637
-3.92461	3.74572		-2.64826	-630.439		0.346743	3.83365
-3.92429	3.51665		-2.64794	-711.354		0.347058	3.48065
-3.92398	3.69361		-2.64763	-591.711		0.347374	3.15361
-3.92366	4.21545		-2.64732	-444.261		0.347689	3.15691
-3.92335	4.53699		-2.647	-634.738		0.348004	3.41052
-3.92303	4.21729		-2.64669	-905.027		0.348319	3.6565
-3.92272	3.44063		-2.64638	-850.298		0.348634	3.79618
-3.9224	2.83948		-2.64606	-676.527		0.34895	3.89209
-3.92209	2.81658		-2.64575	-672.049		0.349265	3.99438
-3.92177	3.175		-2.64544	-625.389		0.34958	4.09858
-3.92146	3.46821		-2.64512	-449.595		0.349895	4.1606
-3.92114	3.55352		-2.64481	-397.477		0.35021	4.07014
-3.92082	3.61911		-2.64449	-375.148		0.350525	3.75081
-3.92051	3.76065		-2.64418	-363.096		0.350841	3.36068
-3.92019	3.80956		-2.64387	-600.401		0.351156	3.20894
-3.91988	3.6251		-2.64355	-805.565		0.351471	3.35934
-3.91956	3.30264		-2.64324	-793.592		0.351786	3.50648
-3.91925	2.97712		-2.64293	-824.311		0.352101	3.39736
-3.91893	2.64948		-2.64261	-881.671		0.352417	3.1882
-3.91862	2.37458		-2.6423	-851.893		0.352732	3.18243
-3.9183	2.40503		-2.64199	-632.587		0.353047	3.37778
-3.91799	2.89619		-2.64167	-348.024		0.353362	3.52479
-3.91767	3.58575		-2.64136	-417.944		0.353677	3.53237
-3.91736	4.01051		-2.64104	-586.071		0.353992	3.53709
-3.91704	3.99605		-2.64073	-484.209		0.354308	3.59165
-3.91673	3.75524		-2.64042	-402.199		0.354623	3.55441
-3.91641	3.56933		-2.6401	-401.365		0.354938	3.36006
-3.9161	3.54244		-2.63979	-374.799		0.355253	3.19986
-3.91578	3.59727		-2.63948	-322.083		0.355568	3.30325
-3.91547	3.54855		-2.63916	-295.854		0.355884	3.6262
-3.91515	3.27029		-2.63885	-519.029		0.356199	3.86628
-3.91484	2.94958		-2.63854	-730.687		0.356514	3.7922
-3.91452	3.02883		-2.63822	-755.231		0.356829	3.51734
-3.91421	3.65905		-2.63791	-867.569		0.357144	3.39561
-3.91389	4.33632		-2.63759	-737.969		0.357459	3.60512
-3.91358	4.37939		-2.63728	-487.223		0.357775	3.89533
-3.91326	3.71944		-2.63697	-667.759		0.35809	3.88026
-3.91295	2.93936		-2.63665	-779.407		0.358405	3.56288
-3.91263	2.56371		-2.63634	-726.631		0.35872	3.35943
-3.91232	2.59319		-2.63603	-808.349		0.359035	3.53184
-3.912	2.73228		-2.63571	-658.187		0.359351	3.82497
-3.91168	2.78216		-2.6354	-618.907		0.359666	3.83817
-3.91137	2.75536		-2.63509	-897.727		0.359981	3.5643
-3.91105	2.83197		-2.63477	-841.116		0.360296	3.31589
-3.91074	3.23522		-2.63446	-653.558		0.360611	3.23958
-3.91042	3.95008		-2.63414	-656.382		0.360926	3.19184
-3.91011	4.58247		-2.63383	-641.736		0.361242	3.07019
-3.90979	4.7279		-2.63352	-688.553		0.361557	2.99409
-3.90948	4.45072		-2.6332	-653.096		0.361872	3.09102
-3.90916	4.14668		-2.63289	-474.729		0.362187	3.29533
-3.90885	3.98948		-2.63258	-443.047		0.362502	3.44667
-3.90853	3.8409		-2.63226	-456.404		0.362818	3.47028
-3.90822	3.68031		-2.63195	-431.365		0.363133	3.40084
-3.9079	3.71524		-2.63164	-418.953		0.363448	3.31268
-3.90759	3.97671		-2.63132	-417.441		0.363763	3.26396
-3.90727	4.17746		-2.63101	-520.639		0.364078	3.25514
-3.90696	4.12276		-2.63069	-513.113		0.364393	3.23977
-3.90664	3.95679		-2.63038	-397.626		0.364709	3.21133
-3.90633	3.86844		-2.63007	-523.968		0.365024	3.22882
-3.90601	3.8546		-2.62975	-548.742		0.365339	3.30356
-3.9057	3.90568		-2.62944	-254.466		0.365654	3.34781
-3.90538	4.10131		-2.62913	-143.419		0.365969	3.31633
-3.90507	4.35143		-2.62881	-243.873		0.366285	3.28788
-3.90475	4.35829		-2.6285	-320.063		0.3666	3.29454
-3.90444	4.03496		-2.62819	-499.413		0.366915	3.2104
-3.90412	3.66605		-2.62787	-701.317		0.36723	2.98213
-3.90381	3.45323		-2.62756	-708.537		0.367545	2.83255
-3.90349	3.22481		-2.62724	-610.617		0.36786	2.99513
-3.90317	2.85063		-2.62693	-504.82		0.368176	3.33849
-3.90286	2.61468		-2.62662	-402.08		0.368491	3.5279
-3.90254	2.82335		-2.6263	-436.282		0.368806	3.50891
-3.90223	3.28928		-2.62599	-585.558		0.369121	3.5303
-3.90191	3.58183		-2.62568	-659.003		0.369436	3.68817
-3.9016	3.61292		-2.62536	-669.65		0.369752	3.7746
-3.90128	3.59585		-2.62505	-613.918		0.370067	3.65906
-3.90097	3.55807		-2.62474	-497.096		0.370382	3.51608
-3.90065	3.30993		-2.62442	-519.486		0.370697	3.53005
-3.90034	2.86813		-2.62411	-516.197		0.371012	3.6279
-3.90002	2.53131		-2.62379	-323.639		0.371327	3.67773
-3.89971	2.48021		-2.62348	-385.755		0.371643	3.7352
-3.89939	2.59539		-2.62317	-708.5		0.371958	3.88368
-3.89908	2.73052		-2.62285	-738.039		0.372273	3.99207
-3.89876	2.90304		-2.62254	-539.654		0.372588	3.86447
-3.89845	3.12546		-2.62223	-447.362		0.372903	3.55467
-3.89813	3.27404		-2.62191	-390.653		0.373219	3.33229
-3.89782	3.25832		-2.6216	-355.962		0.373534	3.35283
-3.8975	3.1766		-2.62128	-398.455		0.373849	3.50144
-3.89719	3.18338		-2.62097	-372.672		0.374164	3.56578
-3.89687	3.29657		-2.62066	-355.477		0.374479	3.47082
-3.89656	3.4403		-2.62034	-531.247		0.374794	3.32974
-3.89624	3.6056		-2.62003	-652.501		0.37511	3.29673
-3.89593	3.8331		-2.61972	-518.687		0.375425	3.37146
-3.89561	4.03939		-2.6194	-327.494		0.37574	3.3838
-3.8953	4.01511		-2.61909	-283.042		0.376055	3.23185
-3.89498	3.71978		-2.61878	-486.492		0.37637	3.07434
-3.89466	3.48072		-2.61846	-758.368		0.376686	3.14675
-3.89435	3.66001		-2.61815	-836.663		0.377001	3.41943
-3.89403	4.10232		-2.61783	-819.335		0.377316	3.62691
-3.89372	4.21947		-2.61752	-709.873		0.377631	3.64624
-3.8934	3.79064		-2.61721	-529.649		0.377946	3.63255
-3.89309	3.34926		-2.61689	-493.57		0.378262	3.72347
-3.89277	3.44362		-2.61658	-417.06		0.378577	3.83376
-3.89246	3.81676		-2.61627	-343.774		0.378892	3.85276
-3.89214	3.83245		-2.61595	-457.765		0.379207	3.83988
-3.89183	3.50958		-2.61564	-376.876		0.379522	3.87969
-3.89151	3.45611		-2.61533	-365.583		0.379837	3.91706
-3.8912	3.79582		-2.61501	-689.827		0.380153	3.8887
-3.89088	3.92706		-2.6147	-594.053		0.380468	3.85946
-3.89057	3.55705		-2.61438	-285.589		0.380783	3.87157
-3.89025	3.22857		-2.61407	-401.934		0.381098	3.81844
-3.88994	3.4107		-2.61376	-535.832		0.381413	3.6475
-3.88962	3.7261		-2.61344	-657.5		0.381729	3.53652
-3.88931	3.6333		-2.61313	-846.5		0.382044	3.65664
-3.88899	3.32764		-2.61282	-806.312		0.382359	3.87954
-3.88868	3.31116		-2.6125	-775.385		0.382674	3.94628
-3.88836	3.49198		-2.61219	-730.536		0.382989	3.84187
-3.88805	3.43003		-2.61188	-541.146		0.383304	3.77509
-3.88773	3.18511		-2.61156	-565.915		0.38362	3.84271
-3.88742	3.18061		-2.61125	-622.413		0.383935	3.93849
-3.8871	3.39896		-2.61093	-543.583		0.38425	3.96961
-3.88679	3.44192		-2.61062	-580.384		0.384565	3.95306
-3.88647	3.30086		-2.61031	-587.098		0.38488	3.90181
-3.88615	3.34724		-2.60999	-611.31		0.385196	3.80146
-3.88584	3.57961		-2.60968	-764.131		0.385511	3.69781
-3.88552	3.6061		-2.60937	-720.869		0.385826	3.6385
-3.88521	3.42788		-2.60905	-574.684		0.386141	3.5466
-3.88489	3.50027		-2.60874	-596.613		0.386456	3.33383
-3.88458	3.85894		-2.60843	-618.947		0.386771	3.11842
-3.88426	3.91975		-2.60811	-511.1		0.387087	3.11588
-3.88395	3.43464		-2.6078	-436.97		0.387402	3.30089
-3.88363	2.97766		-2.60748	-597.718		0.387717	3.40378
-3.88332	3.08867		-2.60717	-798.615		0.388032	3.30168
-3.883	3.50002		-2.60686	-715.145		0.388347	3.19773
-3.88269	3.65609		-2.60654	-503.492		0.388663	3.30678
-3.88237	3.52087		-2.60623	-435.214		0.388978	3.54368
-3.88206	3.39143		-2.60592	-521.705		0.389293	3.66246
-3.88174	3.31372		-2.6056	-592.348		0.389608	3.58261
-3.88143	3.19678		-2.60529	-536.819		0.389923	3.44349
-3.88111	3.18992		-2.60498	-474.946		0.390238	3.41358
-3.8808	3.41607		-2.60466	-353.443		0.390554	3.55183
-3.88048	3.56811		-2.60435	-251.746		0.390869	3.79144
-3.88017	3.31307		-2.60403	-472.862		0.391184	3.96731
-3.87985	2.9379		-2.60372	-630.405		0.391499	3.91939
-3.87954	3.02891		-2.60341	-580.762		0.391814	3.66072
-3.87922	3.5601		-2.60309	-831.819		0.39213	3.40371
-3.87891	3.85866		-2.60278	-1032.9		0.392445	3.349
-3.87859	3.55246		-2.60247	-888.331		0.39276	3.48878
-3.87828	3.04874		-2.60215	-884.491		0.393075	3.67572
-3.87796	2.8893		-2.60184	-935.423		0.39339	3.81988
-3.87764	3.05031		-2.60153	-880.781		0.393705	3.92321
-3.87733	3.15243		-2.60121	-906.432		0.394021	3.9631
-3.87701	3.05919		-2.6009	-891.275		0.394336	3.86731
-3.8767	2.94259		-2.60058	-790.372		0.394651	3.63399
-3.87638	2.92022		-2.60027	-582.881		0.394966	3.3947
-3.87607	2.93635		-2.59996	-351.193		0.395281	3.3025
-3.87575	2.95075		-2.59964	-412.555		0.395597	3.38382
-3.87544	2.99817		-2.59933	-486.924		0.395912	3.53475
-3.87512	3.06231		-2.59902	-401.586		0.396227	3.64338
-3.87481	3.08991		-2.5987	-518.478		0.396542	3.67605
-3.87449	3.13689		-2.59839	-554.833		0.396857	3.64975
-3.87418	3.29955		-2.59808	-290.564		0.397172	3.57766
-3.87386	3.47032		-2.59776	-193.166		0.397488	3.48326
-3.87355	3.39712		-2.59745	-361.351		0.397803	3.43152
-3.87323	3.09488		-2.59713	-485.817		0.398118	3.47233
-3.87292	2.95614		-2.59682	-374.645		0.398433	3.54674
-3.8726	3.23752		-2.59651	-290.429		0.398748	3.52179
-3.87229	3.63657		-2.59619	-476.247		0.399064	3.35871
-3.87197	3.68898		-2.59588	-416.458		0.399379	3.19535
-3.87166	3.45262		-2.59557	-176.4		0.399694	3.2076
-3.87134	3.39966		-2.59525	-449.936		0.400009	3.40941
-3.87103	3.6639		-2.59494	-750.645		0.400324	3.62803
-3.87071	3.86346		-2.59463	-654.125		0.400639	3.66644
-3.8704	3.77496		-2.59431	-672.737		0.400955	3.4809
-3.87008	3.69056		-2.594	-745.661		0.40127	3.23316
-3.86977	3.84316		-2.59368	-730.009		0.401585	3.17501
-3.86945	3.93218		-2.59337	-818.296		0.4019	3.42184
-3.86914	3.62893		-2.59306	-802.649		0.402215	3.81069
-3.86882	3.20234		-2.59274	-667.661		0.402531	4.04185
-3.8685	3.15404		-2.59243	-598.994		0.402846	4.00006
-3.86819	3.46734		-2.59212	-573.271		0.403161	3.8725
-3.86787	3.72382		-2.5918	-617.948		0.403476	3.89986
-3.86756	3.79775		-2.59149	-589.168		0.403791	4.08047
-3.86724	3.89968		-2.59118	-540.178		0.404106	4.19937
-3.86693	4.02666		-2.59086	-769.816		0.404422	4.10629
-3.86661	3.93421		-2.59055	-983.813		0.404737	3.8783
-3.8663	3.65998		-2.59023	-936.285		0.405052	3.71555
-3.86598	3.5374		-2.58992	-841.314		0.405367	3.73653
-3.86567	3.62107		-2.58961	-790.746		0.405682	3.87967
-3.86535	3.60277		-2.58929	-894.077		0.405998	3.98056
-3.86504	3.39179		-2.58898	-959.916		0.406313	3.94886
-3.86472	3.27709		-2.58867	-689.51		0.406628	3.8568
-3.86441	3.38137		-2.58835	-510.862		0.406943	3.81422
-3.86409	3.45294		-2.58804	-673.674		0.407258	3.7915
-3.86378	3.37362		-2.58773	-879.75		0.407573	3.67118
-3.86346	3.37837		-2.58741	-959.268		0.407889	3.47114
-3.86315	3.54725		-2.5871	-697.11		0.408204	3.37447
-3.86283	3.5605		-2.58678	-335.138		0.408519	3.48902
-3.86252	3.23368		-2.58647	-464.808		0.408834	3.70886
-3.8622	2.85618		-2.58616	-784.254		0.409149	3.88099
-3.86189	2.71026		-2.58584	-822.731		0.409465	3.97946
-3.86157	2.68128		-2.58553	-761.165		0.40978	4.0354
-3.86126	2.63803		-2.58522	-707.636		0.410095	4.03018
-3.86094	2.73824		-2.5849	-602.74		0.41041	3.95557
-3.86063	3.00356		-2.58459	-493.394		0.410725	3.85335
-3.86031	3.06856		-2.58428	-523.646		0.41104	3.71069
-3.85999	2.7982		-2.58396	-713.568		0.411356	3.476
-3.85968	2.69703		-2.58365	-780.018		0.411671	3.27289
-3.85936	3.15517		-2.58333	-661.046		0.411986	3.37211
-3.85905	3.68347		-2.58302	-538.65		0.412301	3.76659
-3.85873	3.54947		-2.58271	-496.917		0.412616	4
-3.85842	2.89265		-2.58239	-655.977		0.412932	3.69849
-3.8581	2.50282		-2.58208	-804.024		0.413247	3.1145
-3.85779	2.64961		-2.58177	-686.411		0.413562	2.82803
-3.85747	2.86725		-2.58145	-598.946		0.413877	3.01295
-3.85716	2.88179		-2.58114	-607.047		0.414192	3.33283
-3.85684	3.01023		-2.58083	-600.843		0.414507	3.49785
-3.85653	3.47164		-2.58051	-742.747		0.414823	3.55367
-3.85621	3.9364		-2.5802	-867.635		0.415138	3.60593
-3.8559	4.04899		-2.57988	-794.232		0.415453	3.62512
-3.85558	3.92793		-2.57957	-594.445		0.415768	3.61753
-3.85527	3.8492		-2.57926	-354.529		0.416083	3.68204
-3.85495	3.79683		-2.57894	-399.196		0.416399	3.78562
-3.85464	3.61742		-2.57863	-605.321		0.416714	3.74902
-3.85432	3.34676		-2.57832	-521.908		0.417029	3.55813
-3.85401	3.12379		-2.578	-457.354		0.417344	3.42807
-3.85369	2.98651		-2.57769	-607.997		0.417659	3.45613
-3.85338	2.95375		-2.57737	-665.194		0.417974	3.48589
-3.85306	3.1083		-2.57706	-658.352		0.41829	3.4368
-3.85275	3.41405		-2.57675	-690.595		0.418605	3.47213
-3.85243	3.64628		-2.57643	-842.723		0.41892	3.6638
-3.85212	3.69445		-2.57612	-1055.07		0.419235	3.77819
-3.8518	3.74902		-2.57581	-925.646		0.41955	3.63419
-3.85148	3.97125		-2.57549	-563.228		0.419866	3.43455
-3.85117	4.13561		-2.57518	-362.171		0.420181	3.46785
-3.85085	3.87183		-2.57487	-284.907		0.420496	3.66674
-3.85054	3.21162		-2.57455	-357.539		0.420811	3.74962
-3.85022	2.63739		-2.57424	-599.092		0.421126	3.66595
-3.84991	2.5304		-2.57392	-799.759		0.421441	3.60672
-3.84959	2.75457		-2.57361	-880.411		0.421757	3.65267
-3.84928	2.9163		-2.5733	-864.462		0.422072	3.69803
-3.84896	2.9297		-2.57298	-772.141		0.422387	3.69971
-3.84865	3.10746		-2.57267	-586.378		0.422702	3.74689
-3.84833	3.63132		-2.57236	-408.443		0.423017	3.8619
-3.84802	4.14893		-2.57204	-346.994		0.423333	3.93633
-3.8477	4.15227		-2.57173	-227.663		0.423648	3.90146
-3.84739	3.68082		-2.57142	-257.47		0.423963	3.80998
-3.84707	3.31281		-2.5711	-569.935		0.424278	3.726
-3.84676	3.38666		-2.57079	-531.242		0.424593	3.66147
-3.84644	3.58007		-2.57047	-384.311		0.424908	3.63061
-3.84613	3.46208		-2.57016	-702.154		0.425224	3.65085
-3.84581	3.13973		-2.56985	-763.596		0.425539	3.68141
-3.8455	3.03382		-2.56953	-509.924		0.425854	3.65828
-3.84518	3.24835		-2.56922	-631.135		0.426169	3.59206
-3.84487	3.53948		-2.56891	-798.231		0.426484	3.55388
-3.84455	3.75428		-2.56859	-805.528		0.4268	3.57737
-3.84424	3.90202		-2.56828	-766.099		0.427115	3.63708
-3.84392	3.88721		-2.56797	-574.156		0.42743	3.69049
-3.84361	3.59556		-2.56765	-647.703		0.427745	3.68949
-3.84329	3.22919		-2.56734	-951.081		0.42806	3.61205
-3.84297	3.1533		-2.56702	-900.629		0.428375	3.53726
-3.84266	3.37565		-2.56671	-779.089		0.428691	3.59775
-3.84234	3.54957		-2.5664	-851.708		0.429006	3.78602
-3.84203	3.53633		-2.56608	-853.401		0.429321	3.91917
-3.84171	3.57801		-2.56577	-771.969		0.429636	3.88927
-3.8414	3.82304		-2.56546	-614.54		0.429951	3.81906
-3.84108	4.06289		-2.56514	-462.937		0.430267	3.84223
-3.84077	4.0905		-2.56483	-469.333		0.430582	3.86831
-3.84045	3.98785		-2.56452	-470.12		0.430897	3.741
-3.84014	3.89573		-2.5642	-449.859		0.431212	3.51347
-3.83982	3.80407		-2.56389	-484.242		0.431527	3.36084
-3.83951	3.73791		-2.56357	-408.476		0.431842	3.30805
-3.83919	3.8489		-2.56326	-287.166		0.432158	3.26885
-3.83888	4.11944		-2.56295	-281.942		0.432473	3.28754
-3.83856	4.24338		-2.56263	-280.194		0.432788	3.48466
-3.83825	4.02171		-2.56232	-246.563		0.433103	3.77559
-3.83793	3.65783		-2.56201	-329.895		0.433418	3.90693
-3.83762	3.46115		-2.56169	-542.614		0.433734	3.82381
-3.8373	3.46448		-2.56138	-740.465		0.434049	3.76939
-3.83699	3.51929		-2.56107	-881.541		0.434364	3.92633
-3.83667	3.5481		-2.56075	-948.06		0.434679	4.14805
-3.83636	3.49555		-2.56044	-819.397		0.434994	4.16758
-3.83604	3.24926		-2.56012	-649.715		0.435309	3.94691
-3.83573	2.85967		-2.55981	-734.896		0.435625	3.70336
-3.83541	2.66452		-2.5595	-857.664		0.43594	3.65623
-3.8351	2.92556		-2.55918	-671.565		0.436255	3.81808
-3.83478	3.44276		-2.55887	-414.586		0.43657	3.99103
-3.83446	3.76226		-2.55856	-407.62		0.436885	3.94524
-3.83415	3.7075		-2.55824	-442.693		0.437201	3.65307
-3.83383	3.52695		-2.55793	-332.875		0.437516	3.33709
-3.83352	3.56725		-2.55762	-283.738		0.437831	3.21773
-3.8332	3.92894		-2.5573	-342.088		0.438146	3.25285
-3.83289	4.38638		-2.55699	-392.271		0.438461	3.23487
-3.83257	4.57183		-2.55667	-469.857		0.438776	3.09977
-3.83226	4.32981		-2.55636	-492.5		0.439092	2.98417
-3.83194	3.9241		-2.55605	-395.621		0.439407	2.99326
-3.83163	3.75295		-2.55573	-351.137		0.439722	3.09259
-3.83131	3.86358		-2.55542	-416.93		0.440037	3.24883
-3.831	3.97919		-2.55511	-491.477		0.440352	3.4863
-3.83068	3.99936		-2.55479	-460.035		0.440668	3.73671
-3.83037	4.11389		-2.55448	-390.536		0.440983	3.81305
-3.83005	4.33525		-2.55417	-496.367		0.441298	3.65282
-3.82974	4.3477		-2.55385	-535.159		0.441613	3.46301
-3.82942	4.03519		-2.55354	-326.456		0.441928	3.49307
-3.82911	3.74006		-2.55322	-373.662		0.442244	3.73341
-3.82879	3.70243		-2.55291	-675.528		0.442559	3.94716
-3.82848	3.66085		-2.5526	-711.342		0.442874	3.96063
-3.82816	3.38819		-2.55228	-591.824		0.443189	3.83586
-3.82785	3.19591		-2.55197	-473.586		0.443504	3.76701
-3.82753	3.39163		-2.55166	-318.313		0.443819	3.85735
-3.82722	3.60917		-2.55134	-391.683		0.444135	4.00602
-3.8269	3.32257		-2.55103	-615.222		0.44445	4.02192
-3.82659	2.76786		-2.55072	-683.57		0.444765	3.86339
-3.82627	2.62587		-2.5504	-711.22		0.44508	3.71546
-3.82596	2.91961		-2.55009	-674.146		0.445395	3.76806
-3.82564	3.01579		-2.54977	-513.697		0.445711	3.9732
-3.82532	2.74499		-2.54946	-553.335		0.446026	4.12061
-3.82501	2.70186		-2.54915	-682.598		0.446341	4.10532
-3.82469	3.21422		-2.54883	-477.671		0.446656	3.99434
-3.82438	3.76718		-2.54852	-200.551		0.446971	3.86759
-3.82406	3.82046		-2.54821	-205.453		0.447286	3.74819
-3.82375	3.56426		-2.54789	-241.61		0.447602	3.67716
-3.82343	3.43027		-2.54758	-196.459		0.447917	3.69198
-3.82312	3.40968		-2.54727	-317.213		0.448232	3.72366
-3.8228	3.35293		-2.54695	-529.584		0.448547	3.67746
-3.82249	3.45322		-2.54664	-518.732		0.448862	3.61904
-3.82217	3.84948		-2.54632	-411.859		0.449178	3.69312
-3.82186	4.135		-2.54601	-629.15		0.449493	3.84158
-3.82154	3.89309		-2.5457	-961.148		0.449808	3.82767
-3.82123	3.44454		-2.54538	-833.123		0.450123	3.60595
-3.82091	3.40684		-2.54507	-506.14		0.450438	3.43794
-3.8206	3.69918		-2.54476	-462.227		0.450753	3.52381
-3.82028	3.68795		-2.54444	-401.649		0.451069	3.72843
-3.81997	3.25821		-2.54413	-224.591		0.451384	3.81986
-3.81965	3.00721		-2.54382	-270.232		0.451699	3.78974
-3.81934	3.25969		-2.5435	-357.921		0.452014	3.7656
-3.81902	3.57113		-2.54319	-250.659		0.452329	3.77474
-3.81871	3.47495		-2.54287	-204.08		0.452645	3.78828
-3.81839	3.15476		-2.54256	-365.357		0.45296	3.8535
-3.81808	3.02166		-2.54225	-491.876		0.453275	3.97481
-3.81776	3.0835		-2.54193	-408.225		0.45359	3.9936
-3.81745	3.14655		-2.54162	-413.604		0.453905	3.81682
-3.81713	3.28827		-2.54131	-674.03		0.45422	3.65401
-3.81681	3.66058		-2.54099	-722.292		0.454536	3.76198
-3.8165	4.03001		-2.54068	-470.096		0.454851	4.02354
-3.81618	3.97258		-2.54037	-425.834		0.455166	4.07468
-3.81587	3.46663		-2.54005	-581.186		0.455481	3.84334
-3.81555	2.93929		-2.53974	-528.808		0.455796	3.65543
-3.81524	2.74838		-2.53942	-312.662		0.456112	3.73383
-3.81492	2.89868		-2.53911	-335.578		0.456427	3.88247
-3.81461	3.22532		-2.5388	-624.6		0.456742	3.8248
-3.81429	3.55972		-2.53848	-763.337		0.457057	3.622
-3.81398	3.71008		-2.53817	-685.56		0.457372	3.52546
-3.81366	3.5592		-2.53786	-591.917		0.457687	3.55
-3.81335	3.25082		-2.53754	-495.435		0.458003	3.45719
-3.81303	3.08181		-2.53723	-466.677		0.458318	3.15468
-3.81272	3.15782		-2.53692	-404.398		0.458633	2.89147
-3.8124	3.30514		-2.5366	-311.366		0.458948	2.96494
-3.81209	3.32527		-2.53629	-579.558		0.459263	3.35646
-3.81177	3.17393		-2.53597	-853.141		0.459579	3.77313
-3.81146	2.91032		-2.53566	-683.276		0.459894	4.00318
-3.81114	2.67011		-2.53535	-553.464		0.460209	4.11094
-3.81083	2.67641		-2.53503	-476.12		0.460524	4.25712
-3.81051	3.0391		-2.53472	-315.059		0.460839	4.42915
-3.8102	3.51064		-2.53441	-488.035		0.461154	4.44667
-3.80988	3.68342		-2.53409	-649.522		0.46147	4.20396
-3.80957	3.49848		-2.53378	-532.885		0.461785	3.80692
-3.80925	3.31917		-2.53347	-581.062		0.4621	3.45756
-3.80894	3.40096		-2.53315	-541.812		0.462415	3.28545
-3.80862	3.53518		-2.53284	-318.978		0.46273	3.30399
-3.8083	3.38607		-2.53252	-387.821		0.463046	3.42781
-3.80799	2.98421		-2.53221	-484.61		0.463361	3.4944
-3.80767	2.68574		-2.5319	-371.674		0.463676	3.38637
-3.80736	2.76526		-2.53158	-362.102		0.463991	3.20711
-3.80704	3.20916		-2.53127	-456.729		0.464306	3.21957
-3.80673	3.79386		-2.53096	-535.444		0.464621	3.50719
-3.80641	4.21625		-2.53064	-577.979		0.464937	3.8133
-3.8061	4.2601		-2.53033	-496.283		0.465252	3.86395
-3.80578	3.98736		-2.53001	-359.038		0.465567	3.74224
-3.80547	3.6786		-2.5297	-406.691		0.465882	3.73898
-3.80515	3.4868		-2.52939	-630.877		0.466197	3.90331
-3.80484	3.29872		-2.52907	-652.066		0.466513	4.00471
-3.80452	3.04462		-2.52876	-487.733		0.466828	3.95114
-3.80421	2.91636		-2.52845	-550.048		0.467143	3.95537
-3.80389	3.06947		-2.52813	-628.128		0.467458	4.16416
-3.80358	3.32283		-2.52782	-445.249		0.467773	4.37209
-3.80326	3.43215		-2.52751	-357.44		0.468088	4.31454
-3.80295	3.48093		-2.52719	-467.912		0.468404	4.07764
-3.80263	3.66605		-2.52688	-505.421		0.468719	3.96808
-3.80232	3.8405		-2.52656	-478.326		0.469034	4.06294
-3.802	3.67765		-2.52625	-582.868		0.469349	4.15021
-3.80169	3.23985		-2.52594	-740.481		0.469664	4.10236
-3.80137	2.95621		-2.52562	-678.235		0.46998	4.04408
-3.80106	2.99043		-2.52531	-530.906		0.470295	4.07687
-3.80074	3.03778		-2.525	-488.313		0.47061	4.07346
-3.80043	2.8663		-2.52468	-405.995		0.470925	3.90114
-3.80011	2.68109		-2.52437	-436.127		0.47124	3.68491
-3.79979	2.75628		-2.52406	-603.628		0.471555	3.6499
-3.79948	3.00384		-2.52374	-591.652		0.471871	3.78548
-3.79916	3.12771		-2.52343	-559.961		0.472186	3.86867
-3.79885	2.99848		-2.52311	-588.822		0.472501	3.80279
-3.79853	2.7057		-2.5228	-565.257		0.472816	3.73468
-3.79822	2.42199		-2.52249	-686.459		0.473131	3.79116
-3.7979	2.33467		-2.52217	-782.842		0.473447	3.87538
-3.79759	2.50882		-2.52186	-752.22		0.473762	3.83243
-3.79727	2.72707		-2.52155	-834.053		0.474077	3.69654
-3.79696	2.70741		-2.52123	-735.536		0.474392	3.63479
-3.79664	2.55172		-2.52092	-472.455		0.474707	3.69884
-3.79633	2.65587		-2.52061	-510.951		0.475022	3.76603
-3.79601	3.06948		-2.52029	-651.809		0.475338	3.72736
-3.7957	3.35745		-2.51998	-709.222		0.475653	3.63246
-3.79538	3.30821		-2.51966	-801.035		0.475968	3.61527
-3.79507	3.32013		-2.51935	-842.842		0.476283	3.72955
-3.79475	3.71837		-2.51904	-895.498		0.476598	3.88897
-3.79444	4.10704		-2.51872	-948.554		0.476914	3.96002
-3.79412	3.90548		-2.51841	-843.835		0.477229	3.91343
-3.79381	3.22885		-2.5181	-742.433		0.477544	3.86865
-3.79349	2.68644		-2.51778	-722.78		0.477859	3.93697
-3.79318	2.5264		-2.51747	-653.015		0.478174	4.03024
-3.79286	2.56635		-2.51716	-629.01		0.478489	3.938
-3.79255	2.79152		-2.51684	-719.651		0.478805	3.63936
-3.79223	3.31998		-2.51653	-699.697		0.47912	3.39358
-3.79192	3.80449		-2.51621	-549.453		0.479435	3.39899
-3.7916	3.62677		-2.5159	-545.985		0.47975	3.50284
-3.79129	2.86807		-2.51559	-561.35		0.480065	3.4546
-3.79097	2.4088		-2.51527	-387.637		0.480381	3.34714
-3.79065	2.76121		-2.51496	-357.391		0.480696	3.51212
-3.79034	3.39838		-2.51465	-545.667		0.481011	3.96797
-3.79002	3.62178		-2.51433	-670.399		0.481326	4.29315
-3.78971	3.53453		-2.51402	-736.255		0.481641	4.19055
-3.78939	3.62939		-2.51371	-717.902		0.481956	3.9119
-3.78908	3.85491		-2.51339	-653.666		0.482272	3.89179
-3.78876	3.75495		-2.51308	-696.471		0.482587	4.13957
-3.78845	3.32567		-2.51276	-674.058		0.482902	4.26806
-3.78813	3.07631		-2.51245	-610.974		0.483217	4.04497
-3.78782	3.23761		-2.51214	-725.688		0.483532	3.64827
-3.7875	3.45711		-2.51182	-894.787		0.483848	3.3758
-3.78719	3.39645		-2.51151	-1059.27		0.484163	3.33316
-3.78687	3.19445		-2.5112	-1113.66		0.484478	3.45922
-3.78656	3.14383		-2.51088	-831.937		0.484793	3.6696
-3.78624	3.2247		-2.51057	-552.427		0.485108	3.88626
-3.78593	3.20383		-2.51026	-637.744		0.485423	4.05185
-3.78561	3.03844		-2.50994	-823.321		0.485739	4.1922
-3.7853	2.96637		-2.50963	-916.817		0.486054	4.37163
-3.78498	3.21025		-2.50931	-947.112		0.486369	4.54022
-3.78467	3.68708		-2.509	-785.969		0.486684	4.54095
-3.78435	4.04319		-2.50869	-550.307		0.486999	4.33705
-3.78404	4.00239		-2.50837	-529.536		0.487315	4.11687
-3.78372	3.67548		-2.50806	-609.814		0.48763	4.06662
-3.78341	3.43198		-2.50775	-705.627		0.487945	4.12426
-3.78309	3.4388		-2.50743	-856.023		0.48826	4.09006
-3.78278	3.48212		-2.50712	-800.645		0.488575	3.93423
-3.78246	3.33198		-2.50681	-632.66		0.48889	3.84272
-3.78214	3.08215		-2.50649	-654.612		0.489206	3.94063
-3.78183	2.9465		-2.50618	-659.48		0.489521	4.10849
-3.78151	2.89551		-2.50586	-668.633		0.489836	4.14982
-3.7812	2.74401		-2.50555	-795.561		0.490151	4.04696
-3.78088	2.47783		-2.50524	-759.126		0.490466	3.94273
-3.78057	2.23303		-2.50492	-703.178		0.490782	3.91964
-3.78025	2.05153		-2.50461	-778.23		0.491097	3.93246
-3.77994	1.93213		-2.5043	-734.273		0.491412	3.96505
-3.77962	2.02152		-2.50398	-699.271		0.491727	4.10331
-3.77931	2.42375		-2.50367	-777.188		0.492042	4.36504
-3.77899	2.88594		-2.50336	-781.9		0.492357	4.57003
-3.77868	3.04874		-2.50304	-642.432		0.492673	4.52388
-3.77836	2.99395		-2.50273	-389.553		0.492988	4.28764
-3.77805	3.13486		-2.50241	-322.489		0.493303	4.11551
-3.77773	3.52806		-2.5021	-503.326		0.493618	4.12195
-3.77742	3.75801		-2.50179	-596.024		0.493933	4.15689
-3.7771	3.63587		-2.50147	-645.796		0.494249	4.05437
-3.77679	3.51705		-2.50116	-647.257		0.494564	3.86913
-3.77647	3.65896		-2.50085	-502.915		0.494879	3.77645
-3.77616	3.7419		-2.50053	-477.498		0.495194	3.82745
-3.77584	3.44664		-2.50022	-464.105		0.495509	3.90548
-3.77553	3.11406		-2.49991	-307.833		0.495824	3.88792
-3.77521	3.27398		-2.49959	-296.418		0.49614	3.78241
-3.7749	3.74965		-2.49928	-444.366		0.496455	3.72099
-3.77458	3.8505		-2.49896	-598.152		0.49677	3.8372
-3.77427	3.40568		-2.49865	-634.179		0.497085	4.09919
-3.77395	2.99622		-2.49834	-560.605		0.4974	4.26874
-3.77363	3.04783		-2.49802	-653.758		0.497716	4.1272
-3.77332	3.25672		-2.49771	-713.638		0.498031	3.75863
-3.773	3.18474		-2.4974	-568.536		0.498346	3.47836
-3.77269	2.95513		-2.49708	-647.77		0.498661	3.4453
-3.77237	2.94212		-2.49677	-726.104		0.498976	3.5144
-3.77206	3.06803		-2.49646	-400.031		0.499291	3.54546
-3.77174	2.90535		-2.49614	-168.138		0.499607	3.63409
-3.77143	2.41039		-2.49583	-253.607		0.499922	3.85447
-3.77111	2.10934		-2.49551	-343.669		0.500237	3.9796
-3.7708	2.4267		-2.4952	-420.781		0.500552	3.7552
-3.77048	3.11216		-2.49489	-426.957		0.500867	3.35099
-3.77017	3.52949		-2.49457	-304.765		0.501183	3.20748
-3.76985	3.38625		-2.49426	-355.125		0.501498	3.43293
-3.76954	3.00095		-2.49395	-526.413		0.501813	3.6715
-3.76922	2.87225		-2.49363	-535.387		0.502128	3.6403
-3.76891	3.11613		-2.49332	-633.544		0.502443	3.48647
-3.76859	3.38043		-2.49301	-791.514		0.502759	3.46023
-3.76828	3.26476		-2.49269	-699.572		0.503074	3.51273
-3.76796	2.7652		-2.49238	-712.215		0.503389	3.46053
-3.76765	2.29777		-2.49206	-807.867		0.503704	3.35787
-3.76733	2.31296		-2.49175	-683.097		0.504019	3.41977
-3.76702	2.89218		-2.49144	-724.298		0.504334	3.66167
-3.7667	3.67848		-2.49112	-725.682		0.50465	3.88183
-3.76639	4.16867		-2.49081	-501.285		0.504965	3.97637
-3.76607	4.10798		-2.4905	-648.398		0.50528	4.02367
-3.76576	3.66335		-2.49018	-696.359		0.505595	4.04105
-3.76544	3.23622		-2.48987	-361.998		0.50591	3.91535
-3.76512	3.11306		-2.48956	-412.569		0.506226	3.66893
-3.76481	3.3119		-2.48924	-535.198		0.506541	3.56366
-3.76449	3.71094		-2.48893	-532.795		0.506856	3.76114
-3.76418	4.17376		-2.48861	-745.133		0.507171	4.03258
-3.76386	4.49522		-2.4883	-560.642		0.507486	4.02247
-3.76355	4.41482		-2.48799	-146.906		0.507801	3.72563
-3.76323	3.89436		-2.48767	-155.076		0.508117	3.477
-3.76292	3.30611		-2.48736	-146.248		0.508432	3.48392
-3.7626	3.10599		-2.48705	-124.18		0.508747	3.61009
-3.76229	3.3007		-2.48673	-275.132		0.509062	3.68311
-3.76197	3.44403		-2.48642	-254.676		0.509377	3.76822
-3.76166	3.20957		-2.4861	-213.15		0.509693	3.96871
-3.76134	2.76781		-2.48579	-242.729		0.510008	4.14627
-3.76103	2.50851		-2.48548	-224.343		0.510323	4.09032
-3.76071	2.57617		-2.48516	-283.682		0.510638	3.87583
-3.7604	2.81212		-2.48485	-364.459		0.510953	3.79108
-3.76008	3.0103		-2.48454	-486.438		0.511268	3.92485
-3.75977	3.07893		-2.48422	-584.322		0.511584	4.07626
-3.75945	3.0425		-2.48391	-492.423		0.511899	4.10164
-3.75914	3.01159		-2.4836	-556.766		0.512214	4.09229
-3.75882	3.08127		-2.48328	-838.396		0.512529	4.1255
-3.75851	3.18305		-2.48297	-971.54		0.512844	4.09735
-3.75819	3.14577		-2.48265	-915.863		0.51316	3.95167
-3.75788	2.9641		-2.48234	-752.76		0.513475	3.84816
-3.75756	2.82897		-2.48203	-641.955		0.51379	3.90726
-3.75725	2.7961		-2.48171	-537.458		0.514105	3.97751
-3.75693	2.67922		-2.4814	-294.116		0.51442	3.88055
-3.75661	2.47449		-2.48109	-326.612		0.514735	3.72621
-3.7563	2.59503		-2.48077	-666.854		0.515051	3.73073
-3.75598	3.2956		-2.48046	-846.224		0.515366	3.85396
-3.75567	4.06669		-2.48015	-887.547		0.515681	3.90299
-3.75535	4.13215		-2.47983	-753.619		0.515996	3.89787
-3.75504	3.52815		-2.47952	-477.348		0.516311	4.01068
-3.75472	3.11186		-2.4792	-466.774		0.516627	4.18622
-3.75441	3.3395		-2.47889	-563.917		0.516942	4.18013
-3.75409	3.62026		-2.47858	-505.797		0.517257	4.00776
-3.75378	3.27062		-2.47826	-515.497		0.517572	3.99532
-3.75346	2.62142		-2.47795	-669.322		0.517887	4.26673
-3.75315	2.55836		-2.47764	-828.88		0.518202	4.50832
-3.75283	3.19201		-2.47732	-812.839		0.518518	4.43243
-3.75252	3.67894		-2.47701	-650.761		0.518833	4.19721
-3.7522	3.4216		-2.4767	-584.254		0.519148	4.12294
-3.75189	2.82897		-2.47638	-593.58		0.519463	4.20357
-3.75157	2.61755		-2.47607	-718.867		0.519778	4.18147
-3.75126	2.83605		-2.47575	-936.942		0.520094	3.98222
-3.75094	3.00635		-2.47544	-837.535		0.520409	3.79094
-3.75063	2.94834		-2.47513	-577.024		0.520724	3.73483
-3.75031	2.96287		-2.47481	-543.772		0.521039	3.73752
-3.75	3.22903		-2.4745	-531.892		0.521354	3.71585
-3.74968	3.45036		-2.47419	-601.588		0.521669	3.73024
-3.74937	3.25431		-2.47387	-813.987		0.521985	3.86704
-3.74905	2.69563		-2.47356	-695.668		0.5223	4.07938
-3.74874	2.18324		-2.47325	-395.591		0.522615	4.21411
-3.74842	2.02436		-2.47293	-416.416		0.52293	4.16625
-3.74811	2.17915		-2.47262	-522.264		0.523245	3.99002
-3.74779	2.40498		-2.4723	-488.555		0.523561	3.85954
-3.74747	2.52703		-2.47199	-533.323		0.523876	3.88974
-3.74716	2.56452		-2.47168	-594.641		0.524191	4.00057
-3.74684	2.63583		-2.47136	-526.164		0.524506	4.02851
-3.74653	2.75508		-2.47105	-590.242		0.524821	3.96576
-3.74621	2.77157		-2.47074	-777.247		0.525136	3.95998
-3.7459	2.58607		-2.47042	-638.348		0.525452	4.04492
-3.74558	2.37516		-2.47011	-382.662		0.525767	4.04032
-3.74527	2.42951		-2.4698	-546.702		0.526082	3.82592
-3.74495	2.74379		-2.46948	-835.603		0.526397	3.56328
-3.74464	2.97847		-2.46917	-917.64		0.526712	3.48532
-3.74432	2.95542		-2.46885	-1008.71		0.527028	3.57401
-3.74401	2.98156		-2.46854	-993.214		0.527343	3.62924
-3.74369	3.42757		-2.46823	-668.108		0.527658	3.59134
-3.74338	4.10907		-2.46791	-403.26		0.527973	3.59947
-3.74306	4.42402		-2.4676	-558.55		0.528288	3.7407
-3.74275	4.12107		-2.46729	-919.684		0.528603	3.91464
-3.74243	3.5967		-2.46697	-1002		0.528919	3.9785
-3.74212	3.30824		-2.46666	-775.263		0.529234	3.90364
-3.7418	3.22267		-2.46635	-684.28		0.529549	3.76007
-3.74149	3.10423		-2.46603	-835.344		0.529864	3.63849
-3.74117	3.07175		-2.46572	-916.949		0.530179	3.60165
-3.74086	3.44217		-2.4654	-799.381		0.530495	3.64071
-3.74054	4.0947		-2.46509	-685.13		0.53081	3.68904
-3.74023	4.44842		-2.46478	-741.626		0.531125	3.74199
-3.73991	4.2105		-2.46446	-763.087		0.53144	3.90668
-3.7396	3.79121		-2.46415	-634.479		0.531755	4.22252
-3.73928	3.73131		-2.46384	-581.043		0.53207	4.48938
-3.73896	3.97576		-2.46352	-525.744		0.532386	4.44217
-3.73865	4.03886		-2.46321	-357.311		0.532701	4.10083
-3.73833	3.74284		-2.4629	-334.681		0.533016	3.7851
-3.73802	3.41264		-2.46258	-413.161		0.533331	3.73586
-3.7377	3.33888		-2.46227	-400.879		0.533646	3.86221
-3.73739	3.42182		-2.46195	-463.358		0.533962	3.93561
-3.73707	3.48271		-2.46164	-634.916		0.534277	3.91136
-3.73676	3.59929		-2.46133	-709.595		0.534592	3.93906
-3.73644	3.86421		-2.46101	-680.54		0.534907	4.10504
-3.73613	4.03095		-2.4607	-692.141		0.535222	4.27738
-3.73581	3.75918		-2.46039	-681.804		0.535537	4.23937
-3.7355	3.16079		-2.46007	-601.979		0.535853	3.94845
-3.73518	2.76978		-2.45976	-714.511		0.536168	3.62705
-3.73487	2.91049		-2.45945	-871.816		0.536483	3.55191
-3.73455	3.35841		-2.45913	-690.602		0.536798	3.74323
-3.73424	3.71174		-2.45882	-566.075		0.537113	3.93353
-3.73392	3.84538		-2.4585	-748.602		0.537429	3.89659
-3.73361	3.8598		-2.45819	-865.969		0.537744	3.72029
-3.73329	3.81978		-2.45788	-925.481		0.538059	3.64954
-3.73298	3.75691		-2.45756	-902.192		0.538374	3.7421
-3.73266	3.76581		-2.45725	-669.647		0.538689	3.84887
-3.73235	3.87288		-2.45694	-556.24		0.539004	3.89922
-3.73203	3.92449		-2.45662	-563.063		0.53932	3.99455
-3.73172	3.81613		-2.45631	-488.509		0.539635	4.17555
-3.7314	3.72173		-2.456	-473.136		0.53995	4.2982
-3.73109	3.86432		-2.45568	-478.489		0.540265	4.25088
-3.73077	4.1498		-2.45537	-494.472		0.54058	4.1405
-3.73045	4.27549		-2.45505	-558.333		0.540896	4.12747
-3.73014	4.13355		-2.45474	-438.893		0.541211	4.19072
-3.72982	3.85737		-2.45443	-267.62		0.541526	4.20123
-3.72951	3.54455		-2.45411	-308.322		0.541841	4.14123
-3.72919	3.22207		-2.4538	-349.266		0.542156	4.09443
-3.72888	3.02354		-2.45349	-316.675		0.542471	4.07667
-3.72856	3.07074		-2.45317	-457.591		0.542787	4.03808
-3.72825	3.21095		-2.45286	-672.655		0.543102	4.0035
-3.72793	3.22428		-2.45255	-583.734		0.543417	4.04385
-3.72762	3.25115		-2.45223	-358.208		0.543732	4.10518
-3.7273	3.57266		-2.45192	-420.336		0.544047	4.03384
-3.72699	3.96545		-2.4516	-524.754		0.544363	3.81658
-3.72667	3.84353		-2.45129	-503.146		0.544678	3.64825
-3.72636	3.20211		-2.45098	-650.583		0.544993	3.68645
-3.72604	2.82197		-2.45066	-753.434		0.545308	3.85691
-3.72573	3.20398		-2.45035	-612.17		0.545623	3.98812
-3.72541	3.85202		-2.45004	-529.212		0.545938	4.03721
-3.7251	4.07356		-2.44972	-525.159		0.546254	4.07914
-3.72478	3.9901		-2.44941	-517.139		0.546569	4.14705
-3.72447	4.1437		-2.4491	-538.385		0.546884	4.1946
-3.72415	4.48203		-2.44878	-512.903		0.547199	4.17678
-3.72384	4.46114		-2.44847	-442.331		0.547514	4.08289
-3.72352	3.9751		-2.44815	-322.129		0.54783	3.93575
-3.72321	3.47644		-2.44784	-264.947		0.548145	3.8329
-3.72289	3.23229		-2.44753	-377.352		0.54846	3.91006
-3.72258	3.12677		-2.44721	-333.021		0.548775	4.15152
-3.72226	3.19441		-2.4469	-189.603		0.54909	4.31563
-3.72194	3.64692		-2.44659	-382.079		0.549405	4.20277
-3.72163	4.24837		-2.44627	-656.377		0.549721	3.93967
-3.72131	4.34386		-2.44596	-715.814		0.550036	3.81338
-3.721	3.77037		-2.44565	-646.349		0.550351	3.86464
-3.72068	3.16584		-2.44533	-376.097		0.550666	3.88138
-3.72037	3.06501		-2.44502	-171.431		0.550981	3.80013
-3.72005	3.1996		-2.4447	-378.926		0.551297	3.82486
-3.71974	3.06067		-2.44439	-551.263		0.551612	4.04269
-3.71942	2.708		-2.44408	-418.481		0.551927	4.2067
-3.71911	2.57624		-2.44376	-438.185		0.552242	4.10458
-3.71879	2.77974		-2.44345	-578.19		0.552557	3.91583
-3.71848	3.04395		-2.44314	-407.867		0.552872	3.94061
-3.71816	3.15515		-2.44282	-247.356		0.553188	4.1365
-3.71785	3.13024		-2.44251	-517.188		0.553503	4.21844
-3.71753	3.05453		-2.44219	-798.221		0.553818	4.11967
-3.71722	3.01		-2.44188	-716.776		0.554133	4.04478
-3.7169	3.06327		-2.44157	-599.34		0.554448	4.09789
-3.71659	3.15399		-2.44125	-677.332		0.554764	4.15811
-3.71627	3.13152		-2.44094	-712.203		0.555079	4.14621
-3.71596	3.01293		-2.44063	-650.09		0.555394	4.14288
-3.71564	2.99855		-2.44031	-717.772		0.555709	4.1898
-3.71533	3.13323		-2.44	-799.755		0.556024	4.216
-3.71501	3.2213		-2.43969	-720.962		0.556339	4.22218
-3.7147	3.18766		-2.43937	-701.824		0.556655	4.30469
-3.71438	3.19681		-2.43906	-751.668		0.55697	4.42526
-3.71407	3.27781		-2.43874	-706.272		0.557285	4.39065
-3.71375	3.22203		-2.43843	-723.658		0.5576	4.15814
-3.71343	3.04683		-2.43812	-803.031		0.557915	3.94469
-3.71312	3.11644		-2.4378	-774.913		0.558231	3.92182
-3.7128	3.51714		-2.43749	-694.863		0.558546	4.00159
-3.71249	3.77752		-2.43718	-616.163		0.558861	4.03896
-3.71217	3.59989		-2.43686	-624.462		0.559176	4.05225
-3.71186	3.41314		-2.43655	-741.97		0.559491	4.11633
-3.71154	3.69233		-2.43624	-707.979		0.559806	4.21346
-3.71123	4.13799		-2.43592	-481.642		0.560122	4.31447
-3.71091	4.15768		-2.43561	-345.818		0.560437	4.4472
-3.7106	3.85971		-2.43529	-412.109		0.560752	4.58074
-3.71028	3.853		-2.43498	-529.652		0.561067	4.61096
-3.70997	4.20348		-2.43467	-564.785		0.561382	4.54509
-3.70965	4.31839		-2.43435	-566.535		0.561698	4.50251
-3.70934	3.89231		-2.43404	-496.088		0.562013	4.45868
-3.70902	3.3212		-2.43373	-311.346		0.562328	4.24376
-3.70871	3.05715		-2.43341	-293.184		0.562643	3.89756
-3.70839	3.09442		-2.4331	-483.177		0.562958	3.7194
-3.70808	3.23701		-2.43279	-597.938		0.563274	3.80424
-3.70776	3.39963		-2.43247	-645.731		0.563589	3.8638
-3.70745	3.48936		-2.43216	-613.915		0.563904	3.73441
-3.70713	3.40169		-2.43184	-397.365		0.564219	3.69921
-3.70682	3.27168		-2.43153	-234.401		0.564534	3.97617
-3.7065	3.3607		-2.43122	-255.466		0.564849	4.23692
-3.70619	3.60422		-2.4309	-306.028		0.565165	4.08902
-3.70587	3.65673		-2.43059	-454.477		0.56548	3.77178
-3.70556	3.45924		-2.43028	-715.217		0.565795	3.83739
-3.70524	3.33581		-2.42996	-699.762		0.56611	4.28242
-3.70493	3.42168		-2.42965	-404.746		0.566425	4.55082
-3.70461	3.4469		-2.42934	-396.487		0.566741	4.37276
-3.70429	3.255		-2.42902	-620.868		0.567056	4.07109
-3.70398	3.1033		-2.42871	-570.658		0.567371	3.9755
-3.70366	3.22608		-2.42839	-441.048		0.567686	4.01928
-3.70335	3.47483		-2.42808	-548.585		0.568001	4.0443
-3.70303	3.61512		-2.42777	-706.479		0.568316	4.07903
-3.70272	3.63685		-2.42745	-737.682		0.568632	4.1445
-3.7024	3.56493		-2.42714	-620.047		0.568947	4.13468
-3.70209	3.3236		-2.42683	-503.415		0.569262	4.04774
-3.70177	3.02456		-2.42651	-492.565		0.569577	4.03599
-3.70146	3.03184		-2.4262	-420.514		0.569892	4.11184
-3.70114	3.45264		-2.42589	-367.69		0.570208	4.11569
-3.70083	3.86708		-2.42557	-485.81		0.570523	4.07103
-3.70051	3.85463		-2.42526	-588.946		0.570838	4.21302
-3.7002	3.52413		-2.42494	-606.442		0.571153	4.52604
-3.69988	3.24772		-2.42463	-585.259		0.571468	4.62653
-3.69957	3.13695		-2.42432	-569.217		0.571783	4.3095
-3.69925	3.08308		-2.424	-590.125		0.572099	3.87929
-3.69894	3.07755		-2.42369	-475.542		0.572414	3.71293
-3.69862	3.16706		-2.42338	-341.788		0.572729	3.79672
-3.69831	3.25942		-2.42306	-496.741		0.573044	3.92033
-3.69799	3.25385		-2.42275	-782.739		0.573359	4.02578
-3.69768	3.21412		-2.42244	-1002.96		0.573675	4.10765
-3.69736	3.1876		-2.42212	-1043.52		0.57399	4.05691
-3.69705	3.04806		-2.42181	-836.11		0.574305	3.89271
-3.69673	2.75875		-2.42149	-734.698		0.57462	3.88987
-3.69642	2.57764		-2.42118	-809.515		0.574935	4.17196
-3.6961	2.726		-2.42087	-751.851		0.57525	4.41824
-3.69578	3.04652		-2.42055	-752.474		0.575566	4.30493
-3.69547	3.26684		-2.42024	-905.712		0.575881	4.02288
-3.69515	3.39675		-2.41993	-850.902		0.576196	3.99341
-3.69484	3.55375		-2.41961	-618.338		0.576511	4.23767
-3.69452	3.60393		-2.4193	-471.32		0.576826	4.41221
-3.69421	3.36819		-2.41899	-421.441		0.577142	4.36242
-3.69389	3.06138		-2.41867	-474.875		0.577457	4.25618
-3.69358	3.11341		-2.41836	-601.187		0.577772	4.2143
-3.69326	3.56263		-2.41804	-621.88		0.578087	4.16893
-3.69295	3.96761		-2.41773	-528.455		0.578402	4.09519
-3.69263	3.95418		-2.41742	-457.58		0.578717	4.06923
-3.69232	3.58605		-2.4171	-420.411		0.579033	4.06731
-3.692	3.16869		-2.41679	-432.03		0.579348	3.97726
-3.69169	2.91781		-2.41648	-483.303		0.579663	3.84033
-3.69137	2.86277		-2.41616	-516.331		0.579978	3.84231
-3.69106	2.90995		-2.41585	-659.92		0.580293	4.03601
-3.69074	2.96577		-2.41554	-818.958		0.580609	4.2831
-3.69043	3.06564		-2.41522	-699.749		0.580924	4.47999
-3.69011	3.31266		-2.41491	-538.013		0.581239	4.63349
-3.6898	3.63412		-2.41459	-509.758		0.581554	4.71337
-3.68948	3.77277		-2.41428	-341.979		0.581869	4.64571
-3.68917	3.63012		-2.41397	-121.393		0.582184	4.46883
-3.68885	3.39909		-2.41365	-96.1846		0.5825	4.3056
-3.68854	3.21374		-2.41334	-301.074		0.582815	4.18371
-3.68822	2.9574		-2.41303	-656.488		0.58313	4.06554
-3.68791	2.63509		-2.41271	-748.977		0.583445	4.0169
-3.68759	2.57835		-2.4124	-482.323		0.58376	4.1232
-3.68727	2.91699		-2.41209	-374.022		0.584076	4.27337
-3.68696	3.18743		-2.41177	-520.315		0.584391	4.28243
-3.68664	2.96422		-2.41146	-661.541		0.584706	4.21069
-3.68633	2.6114		-2.41114	-721.966		0.585021	4.27628
-3.68601	2.79654		-2.41083	-604.24		0.585336	4.44445
-3.6857	3.4226		-2.41052	-454.379		0.585651	4.43232
-3.68538	3.74343		-2.4102	-594.023		0.585967	4.19323
-3.68507	3.52385		-2.40989	-857.69		0.586282	4.05358
-3.68475	3.33398		-2.40958	-898.395		0.586597	4.2114
-3.68444	3.52883		-2.40926	-784.578		0.586912	4.41292
-3.68412	3.68246		-2.40895	-733.368		0.587227	4.358
-3.68381	3.41166		-2.40864	-704.31		0.587543	4.17099
-3.68349	3.12581		-2.40832	-612.357		0.587858	4.18035
-3.68318	3.41231		-2.40801	-596.614		0.588173	4.40258
-3.68286	4.10266		-2.40769	-689.608		0.588488	4.55624
-3.68255	4.52734		-2.40738	-669.703		0.588803	4.50659
-3.68223	4.44443		-2.40707	-560.934		0.589118	4.39377
-3.68192	4.17193		-2.40675	-669.373		0.589434	4.32255
-3.6816	3.95548		-2.40644	-946.248		0.589749	4.20509
-3.68129	3.74824		-2.40613	-984.735		0.590064	3.9939
-3.68097	3.58727		-2.40581	-759.618		0.590379	3.84986
-3.68066	3.67747		-2.4055	-641.481		0.590694	3.93051
-3.68034	3.98789		-2.40519	-667.34		0.59101	4.13747
-3.68003	4.15286		-2.40487	-603.602		0.591325	4.23084
-3.67971	3.94553		-2.40456	-537.26		0.59164	4.14537
-3.6794	3.5806		-2.40424	-612.604		0.591955	4.0546
-3.67908	3.38425		-2.40393	-618.836		0.59227	4.12221
-3.67876	3.37794		-2.40362	-488.698		0.592585	4.31234
-3.67845	3.37299		-2.4033	-457.722		0.592901	4.48733
-3.67813	3.32794		-2.40299	-465.407		0.593216	4.58433
-3.67782	3.39439		-2.40268	-380.376		0.593531	4.6094
-3.6775	3.63458		-2.40236	-334.669		0.593846	4.54026
-3.67719	3.86299		-2.40205	-256.441		0.594161	4.36469
-3.67687	3.83543		-2.40174	-133.019		0.594477	4.18136
-3.67656	3.5348		-2.40142	-215.499		0.594792	4.12062
-3.67624	3.2058		-2.40111	-373.985		0.595107	4.16294
-3.67593	3.10919		-2.40079	-388.536		0.595422	4.17863
-3.67561	3.28579		-2.40048	-320.118		0.595737	4.16367
-3.6753	3.57264		-2.40017	-283.097		0.596052	4.26259
-3.67498	3.7817		-2.39985	-494.713		0.596368	4.49288
-3.67467	3.79965		-2.39954	-723.306		0.596683	4.63136
-3.67435	3.58293		-2.39923	-539.309		0.596998	4.50981
-3.67404	3.19392		-2.39891	-387.362		0.597313	4.28584
-3.67372	2.83963		-2.3986	-511.178		0.597628	4.26153
-3.67341	2.73348		-2.39829	-470.7		0.597944	4.52005
-3.67309	2.87713		-2.39797	-430.904		0.598259	4.87875
-3.67278	3.08827		-2.39766	-566.908		0.598574	5.12049
-3.67246	3.25896		-2.39734	-598.055		0.598889	5.14037
-3.67215	3.43352		-2.39703	-686.697		0.599204	4.94636
-3.67183	3.59581		-2.39672	-944.893		0.599519	4.65525
-3.67152	3.59099		-2.3964	-1034.97		0.599835	4.42855
-3.6712	3.39059		-2.39609	-846.669		0.60015	4.30568
-3.67089	3.25087		-2.39578	-643.045		0.600465	4.17777
-3.67057	3.40607		-2.39546	-683.797		0.60078	4.00226
-3.67026	3.71818		-2.39515	-772.913		0.601095	3.89603
-3.66994	3.84049		-2.39483	-644.989		0.601411	3.90683
-3.66962	3.65398		-2.39452	-511.846		0.601726	3.88941
-3.66931	3.33442		-2.39421	-473.327		0.602041	3.77989
-3.66899	3.05331		-2.39389	-514.063		0.602356	3.77528
-3.66868	2.857		-2.39358	-734.457		0.602671	3.9985
-3.66836	2.81433		-2.39327	-805.295		0.602986	4.20178
-3.66805	2.99945		-2.39295	-618.367		0.603302	4.12411
-3.66773	3.27377		-2.39264	-651.271		0.603617	3.95475
-3.66742	3.35869		-2.39233	-772.635		0.603932	4.04572
-3.6671	3.23996		-2.39201	-586.603		0.604247	4.30036
-3.66679	3.24355		-2.3917	-411.281		0.604562	4.31127
-3.66647	3.54269		-2.39138	-486.095		0.604878	4.05601
-3.66616	3.84067		-2.39107	-586.146		0.605193	3.95419
-3.66584	3.79627		-2.39076	-675.062		0.605508	4.17902
-3.66553	3.55323		-2.39044	-756.818		0.605823	4.40409
-3.66521	3.49597		-2.39013	-601.007		0.606138	4.3768
-3.6649	3.59563		-2.38982	-285.173		0.606453	4.2864
-3.66458	3.42897		-2.3895	-234.75		0.606769	4.35265
-3.66427	2.89459		-2.38919	-454.063		0.607084	4.45972
-3.66395	2.49181		-2.38888	-602.696		0.607399	4.45409
-3.66364	2.67542		-2.38856	-719.605		0.607714	4.44778
-3.66332	3.23651		-2.38825	-896.792		0.608029	4.54633
-3.66301	3.60034		-2.38793	-821.05		0.608345	4.59176
-3.66269	3.54144		-2.38762	-500.583		0.60866	4.46641
-3.66238	3.31497		-2.38731	-381.032		0.608975	4.3653
-3.66206	3.20193		-2.38699	-452.809		0.60929	4.46415
-3.66175	3.22279		-2.38668	-489.719		0.609605	4.58256
-3.66143	3.26827		-2.38637	-522.764		0.60992	4.49782
-3.66111	3.26112		-2.38605	-437.062		0.610236	4.34786
-3.6608	3.17399		-2.38574	-259.023		0.610551	4.37545
-3.66048	3.06842		-2.38543	-246.028		0.610866	4.49055
-3.66017	3.10586		-2.38511	-259.226		0.611181	4.4633
-3.65985	3.36437		-2.3848	-248.262		0.611496	4.37238
-3.65954	3.69493		-2.38448	-397.349		0.611812	4.45745
-3.65922	3.91931		-2.38417	-481.105		0.612127	4.64694
-3.65891	4.06183		-2.38386	-388.496		0.612442	4.64501
-3.65859	4.1646		-2.38354	-324.187		0.612757	4.42893
-3.65828	4.02775		-2.38323	-305.025		0.613072	4.26867
-3.65796	3.49536		-2.38292	-358.483		0.613387	4.27407
-3.65765	2.91214		-2.3826	-492.958		0.613703	4.29905
-3.65733	2.82528		-2.38229	-597.566		0.614018	4.2994
-3.65702	3.17573		-2.38198	-606.782		0.614333	4.40333
-3.6567	3.27367		-2.38166	-518.549		0.614648	4.56965
-3.65639	2.76876		-2.38135	-569.49		0.614963	4.54752
-3.65607	2.19319		-2.38103	-692.849		0.615279	4.29985
-3.65576	2.24154		-2.38072	-458.594		0.615594	4.14357
-3.65544	2.88681		-2.38041	-274.377		0.615909	4.29934
-3.65513	3.57213		-2.38009	-575.134		0.616224	4.56113
-3.65481	3.97566		-2.37978	-731.411		0.616539	4.60602
-3.6545	4.1805		-2.37947	-492.806		0.616854	4.44061
-3.65418	4.308		-2.37915	-329.424		0.61717	4.33786
-3.65387	4.40122		-2.37884	-389.486		0.617485	4.44123
-3.65355	4.53201		-2.37853	-583.923		0.6178	4.60984
-3.65324	4.6449		-2.37821	-773.213		0.618115	4.6293
-3.65292	4.4245		-2.3779	-833.537		0.61843	4.47218
-3.6526	3.70215		-2.37758	-783.014		0.618746	4.33096
-3.65229	2.87614		-2.37727	-660.955		0.619061	4.39507
-3.65197	2.51555		-2.37696	-585.832		0.619376	4.59816
-3.65166	2.6301		-2.37664	-541.122		0.619691	4.6718
-3.65134	2.76292		-2.37633	-391.191		0.620006	4.50385
-3.65103	2.73576		-2.37602	-348.257		0.620321	4.3017
-3.65071	2.79055		-2.3757	-515.286		0.620637	4.269
-3.6504	2.96741		-2.37539	-520.685		0.620952	4.29146
-3.65008	2.91118		-2.37508	-227.791		0.621267	4.17647
-3.64977	2.50572		-2.37476	-2.64355		0.621582	4.05372
-3.64945	2.21094		-2.37445	-167.801		0.621897	4.20071
-3.64914	2.42956		-2.37413	-593.858		0.622213	4.5338
-3.64882	2.88412		-2.37382	-876.227		0.622528	4.65599
-3.64851	3.00925		-2.37351	-800.729		0.622843	4.44949
-3.64819	2.75715		-2.37319	-589.282		0.623158	4.24807
-3.64788	2.62216		-2.37288	-585.032		0.623473	4.30853
-3.64756	2.92065		-2.37257	-673.159		0.623789	4.45996
-3.64725	3.37837		-2.37225	-616.727		0.624104	4.45145
-3.64693	3.51284		-2.37194	-551.001		0.624419	4.33672
-3.64662	3.2332		-2.37163	-489.357		0.624734	4.28909
-3.6463	2.9297		-2.37131	-419.979		0.625049	4.29187
-3.64599	3.00362		-2.371	-507.327		0.625364	4.26283
-3.64567	3.40119		-2.37068	-543.886		0.62568	4.28467
-3.64536	3.68737		-2.37037	-464.672		0.625995	4.45459
-3.64504	3.5611		-2.37006	-576.074		0.62631	4.65431
-3.64473	3.15681		-2.36974	-806.814		0.626625	4.71118
-3.64441	2.77677		-2.36943	-1009.87		0.62694	4.6714
-3.64409	2.51703		-2.36912	-1046.31		0.627256	4.69526
-3.64378	2.33497		-2.3688	-770.746		0.627571	4.7869
-3.64346	2.31083		-2.36849	-569.3		0.627886	4.83261
-3.64315	2.55914		-2.36818	-536.25		0.628201	4.8056
-3.64283	2.96838		-2.36786	-400.195		0.628516	4.73945
-3.64252	3.31533		-2.36755	-460.652		0.628831	4.6125
-3.6422	3.58114		-2.36723	-679.817		0.629147	4.45877
-3.64189	3.86429		-2.36692	-675.058		0.629462	4.46153
-3.64157	4.0517		-2.36661	-717.879		0.629777	4.69986
-3.64126	3.93256		-2.36629	-906.622		0.630092	4.92749
-3.64094	3.6137		-2.36598	-981.875		0.630407	4.87689
-3.64063	3.42941		-2.36567	-939.882		0.630723	4.67591
-3.64031	3.41758		-2.36535	-806.775		0.631038	4.64778
-3.64	3.30885		-2.36504	-712.303		0.631353	4.77869
-3.63968	3.10025		-2.36473	-675.472		0.631668	4.75932
-3.63937	3.1561		-2.36441	-554.752		0.631983	4.54493
-3.63905	3.55939		-2.3641	-550.675		0.632298	4.45394
-3.63874	3.83924		-2.36378	-586.753		0.632614	4.6064
-3.63842	3.63785		-2.36347	-424.134		0.632929	4.67298
-3.63811	3.24395		-2.36316	-437.565		0.633244	4.4048
-3.63779	3.11319		-2.36284	-631.095		0.633559	4.07862
-3.63748	3.20631		-2.36253	-567.874		0.633874	4.11758
-3.63716	3.20752		-2.36222	-435.828		0.63419	4.50045
-3.63685	3.11777		-2.3619	-516.27		0.634505	4.85658
-3.63653	3.16844		-2.36159	-682.73		0.63482	4.98406
-3.63622	3.31461		-2.36128	-702.597		0.635135	4.96114
-3.6359	3.28386		-2.36096	-575.087		0.63545	4.8607
-3.63558	3.08641		-2.36065	-668.425		0.635765	4.69097
-3.63527	3.06814		-2.36033	-854.427		0.636081	4.5765
-3.63495	3.40827		-2.36002	-703.896		0.636396	4.66617
-3.63464	3.86665		-2.35971	-622.438		0.636711	4.83543
-3.63432	4.09864		-2.35939	-790.512		0.637026	4.78419
-3.63401	4.01451		-2.35908	-775.284		0.637341	4.49528
-3.63369	3.78088		-2.35877	-767.361		0.637657	4.29972
-3.63338	3.60813		-2.35845	-884.371		0.637972	4.37335
-3.63306	3.551		-2.35814	-885.06		0.638287	4.46461
-3.63275	3.44721		-2.35783	-942.027		0.638602	4.31977
-3.63243	3.11586		-2.35751	-883.079		0.638917	4.12203
-3.63212	2.65744		-2.3572	-510.338		0.639232	4.22302
-3.6318	2.38545		-2.35688	-371.567		0.639548	4.59596
-3.63149	2.38092		-2.35657	-518.075		0.639863	4.87283
-3.63117	2.37464		-2.35626	-546.141		0.640178	4.86902
-3.63086	2.23813		-2.35594	-588.634		0.640493	4.76391
-3.63054	2.27617		-2.35563	-721.021		0.640808	4.73714
-3.63023	2.72716		-2.35532	-725.562		0.641124	4.71092
-3.62991	3.25659		-2.355	-517.621		0.641439	4.55909
-3.6296	3.36805		-2.35469	-290.705		0.641754	4.348
-3.62928	3.12604		-2.35438	-366.713		0.642069	4.21842
-3.62897	2.99406		-2.35406	-550.833		0.642384	4.1758
-3.62865	3.06589		-2.35375	-470.053		0.642699	4.14366
-3.62834	2.99546		-2.35343	-351.016		0.643015	4.11726
-3.62802	2.70444		-2.35312	-395.87		0.64333	4.12613
-3.62771	2.59866		-2.35281	-507.222		0.643645	4.13013
-3.62739	2.8978		-2.35249	-681.556		0.64396	4.09267
-3.62708	3.22893		-2.35218	-787.388		0.644275	4.09528
-3.62676	3.18322		-2.35187	-720.491		0.644591	4.23797
-3.62644	2.9194		-2.35155	-665.542		0.644906	4.46392
-3.62613	2.8753		-2.35124	-676.317		0.645221	4.61945
-3.62581	3.13999		-2.35092	-641.112		0.645536	4.66632
-3.6255	3.48259		-2.35061	-674.651		0.645851	4.6965
-3.62518	3.83541		-2.3503	-847.512		0.646166	4.74037
-3.62487	4.32717		-2.34998	-794.946		0.646482	4.71174
-3.62455	4.84194		-2.34967	-493.102		0.646797	4.58629
-3.62424	4.93859		-2.34936	-528.347		0.647112	4.50016
-3.62392	4.38344		-2.34904	-785.587		0.647427	4.58007
-3.62361	3.52777		-2.34873	-689.486		0.647742	4.75434
-3.62329	2.93943		-2.34842	-470.605		0.648058	4.82904
-3.62298	2.78302		-2.3481	-423.708		0.648373	4.72101
-3.62266	2.79386		-2.34779	-377.35		0.648688	4.54102
-3.62235	2.80457		-2.34747	-335.161		0.649003	4.45641
-3.62203	2.98492		-2.34716	-394.723		0.649318	4.52869
-3.62172	3.43916		-2.34685	-573.165		0.649633	4.68679
-3.6214	3.84509		-2.34653	-768.334		0.649949	4.81148
-3.62109	3.791		-2.34622	-797.691		0.650264	4.83217
-3.62077	3.34965		-2.34591	-724.885		0.650579	4.77837
-3.62046	2.98585		-2.34559	-640.702		0.650894	4.76275
-3.62014	2.91171		-2.34528	-663.86		0.651209	4.88601
-3.61983	2.87924		-2.34497	-979.067		0.651525	5.11508
-3.61951	2.68218		-2.34465	-1206.34		0.65184	5.2652
-3.6192	2.50822		-2.34434	-1030.02		0.652155	5.16621
-3.61888	2.61264		-2.34402	-893.219		0.65247	4.87282
-3.61857	2.93471		-2.34371	-929.971		0.652785	4.64593
-3.61825	3.25521		-2.3434	-829.742		0.6531	4.66446
-3.61793	3.48		-2.34308	-671.919		0.653416	4.8106
-3.61762	3.53886		-2.34277	-563.081		0.653731	4.83588
-3.6173	3.27234		-2.34246	-337.606		0.654046	4.70126
-3.61699	2.72376		-2.34214	-100.417		0.654361	4.61533
-3.61667	2.32396		-2.34183	-168.611		0.654676	4.72295
-3.61636	2.43719		-2.34152	-451.579		0.654992	4.90663
-3.61604	2.87184		-2.3412	-667.336		0.655307	4.96744
-3.61573	3.1693		-2.34089	-797.438		0.655622	4.87416
-3.61541	3.22703		-2.34057	-786.953		0.655937	4.72794
-3.6151	3.27029		-2.34026	-651.984		0.656252	4.58339
-3.61478	3.33891		-2.33995	-643.648		0.656567	4.44142
-3.61447	3.24013		-2.33963	-689.557		0.656883	4.35973
-3.61415	2.98774		-2.33932	-582.945		0.657198	4.42509
-3.61384	2.87483		-2.33901	-421.747		0.657513	4.62066
-3.61352	3.05708		-2.33869	-388.563		0.657828	4.82475
-3.61321	3.39909		-2.33838	-574.524		0.658143	4.93867
-3.61289	3.76667		-2.33807	-714.024		0.658459	4.93757
-3.61258	4.13739		-2.33775	-585.825		0.658774	4.81937
-3.61226	4.38141		-2.33744	-520.427		0.659089	4.60362
-3.61195	4.28437		-2.33712	-570.195		0.659404	4.37925
-3.61163	3.88684		-2.33681	-522.795		0.659719	4.26036
-3.61132	3.5079		-2.3365	-543.417		0.660034	4.27314
-3.611	3.34408		-2.33618	-581.393		0.66035	4.34315
-3.61069	3.30802		-2.33587	-478.936		0.660665	4.39715
-3.61037	3.31217		-2.33556	-373.367		0.66098	4.42999
-3.61006	3.41335		-2.33524	-253.336		0.661295	4.47786
-3.60974	3.60518		-2.33493	-183.859		0.66161	4.56672
-3.60942	3.75586		-2.33462	-327.662		0.661926	4.6759
-3.60911	3.81894		-2.3343	-502.755		0.662241	4.73527
-3.60879	3.82984		-2.33399	-525.538		0.662556	4.70427
-3.60848	3.68637		-2.33367	-418.164		0.662871	4.66639
-3.60816	3.29771		-2.33336	-339.984		0.663186	4.75434
-3.60785	2.97574		-2.33305	-529.332		0.663501	4.94233
-3.60753	3.20498		-2.33273	-880.995		0.663817	5.03531
-3.60722	3.87646		-2.33242	-988.893		0.664132	4.94473
-3.6069	4.24152		-2.33211	-806.265		0.664447	4.83881
-3.60659	3.89373		-2.33179	-717.22		0.664762	4.89481
-3.60627	3.34053		-2.33148	-754.926		0.665077	5.03752
-3.60596	3.24212		-2.33117	-636.238		0.665393	5.0921
-3.60564	3.50377		-2.33085	-576.891		0.665708	5.07096
-3.60533	3.59692		-2.33054	-682.06		0.666023	5.09187
-3.60501	3.4513		-2.33022	-611.869		0.666338	5.10385
-3.6047	3.4452		-2.32991	-482.817		0.666653	4.95153
-3.60438	3.66159		-2.3296	-430.121		0.666968	4.67781
-3.60407	3.74903		-2.32928	-454.974		0.667284	4.5087
-3.60375	3.5547		-2.32897	-761.184		0.667599	4.53095
-3.60344	3.38497		-2.32866	-900.294		0.667914	4.61611
-3.60312	3.48201		-2.32834	-638.029		0.668229	4.67394
-3.60281	3.63165		-2.32803	-578.084		0.668544	4.74606
-3.60249	3.51013		-2.32772	-591.507		0.66886	4.83277
-3.60218	3.16185		-2.3274	-465.649		0.669175	4.87483
-3.60186	2.91159		-2.32709	-502.502		0.66949	4.93123
-3.60155	2.95007		-2.32677	-454.423		0.669805	5.10632
-3.60123	3.18786		-2.32646	-341.557		0.67012	5.26533
-3.60091	3.43393		-2.32615	-411.355		0.670435	5.13648
-3.6006	3.56628		-2.32583	-412.748		0.670751	4.78142
-3.60028	3.55038		-2.32552	-503.135		0.671066	4.62287
-3.59997	3.40292		-2.32521	-615.291		0.671381	4.84489
-3.59965	3.17966		-2.32489	-370.893		0.671696	5.10188
-3.59934	2.97899		-2.32458	-311.572		0.672011	5.05252
-3.59902	2.91741		-2.32427	-573.746		0.672327	4.86734
-3.59871	3.04468		-2.32395	-571.857		0.672642	4.89998
-3.59839	3.26674		-2.32364	-479.602		0.672957	5.11618
-3.59808	3.41261		-2.32332	-560.573		0.673272	5.21714
-3.59776	3.41176		-2.32301	-664.156		0.673587	5.15609
-3.59745	3.33838		-2.3227	-701.538		0.673902	5.14665
-3.59713	3.24244		-2.32238	-535.88		0.674218	5.24844
-3.59682	3.04016		-2.32207	-270.886		0.674533	5.31145
-3.5965	2.67828		-2.32176	-164.92		0.674848	5.30162
-3.59619	2.34474		-2.32144	-166.971		0.675163	5.34504
-3.59587	2.36931		-2.32113	-235.022		0.675478	5.44039
-3.59556	2.86645		-2.32082	-411.673		0.675794	5.4315
-3.59524	3.53496		-2.3205	-573.227		0.676109	5.29499
-3.59493	3.88287		-2.32019	-564.681		0.676424	5.18101
-3.59461	3.70007		-2.31987	-454.554		0.676739	5.13957
-3.5943	3.30505		-2.31956	-485.258		0.677054	5.07408
-3.59398	3.23428		-2.31925	-680.541		0.677369	4.99369
-3.59367	3.62685		-2.31893	-828.116		0.677685	5.02253
-3.59335	4.02824		-2.31862	-808.309		0.678	5.10036
-3.59304	3.94201		-2.31831	-695.602		0.678315	4.97996
-3.59272	3.46862		-2.31799	-624.007		0.67863	4.63853
-3.5924	3.16851		-2.31768	-555.474		0.678945	4.407
-3.59209	3.34061		-2.31737	-468.705		0.679261	4.52748
-3.59177	3.71896		-2.31705	-393.068		0.679576	4.83029
-3.59146	3.90938		-2.31674	-196.773		0.679891	5.03345
-3.59114	3.82123		-2.31642	-161.8		0.680206	5.129
-3.59083	3.56882		-2.31611	-513.316		0.680521	5.24334
-3.59051	3.25919		-2.3158	-545.448		0.680836	5.31638
-3.5902	3.06253		-2.31548	-195.692		0.681152	5.21036
-3.58988	3.20799		-2.31517	-280.064		0.681467	5.02517
-3.58957	3.64541		-2.31486	-534.292		0.681782	5.0086
-3.58925	3.92304		-2.31454	-402.476		0.682097	5.17582
-3.58894	3.69408		-2.31423	-253.716		0.682412	5.27225
-3.58862	3.19774		-2.31392	-287.315		0.682728	5.13573
-3.58831	2.94136		-2.3136	-333.156		0.683043	4.88307
-3.58799	3.01563		-2.31329	-385.31		0.683358	4.7009
-3.58768	3.0506		-2.31297	-431.259		0.683673	4.64996
-3.58736	2.81497		-2.31266	-532.541		0.683988	4.73689
-3.58705	2.52916		-2.31235	-691.635		0.684304	4.9815
-3.58673	2.51948		-2.31203	-622.624		0.684619	5.29402
-3.58642	2.82461		-2.31172	-329.448		0.684934	5.44233
-3.5861	3.25999		-2.31141	-184.663		0.685249	5.30385
-3.58579	3.67948		-2.31109	-197.488		0.685564	5.06103
-3.58547	4.02647		-2.31078	-188.683		0.685879	4.9815
-3.58516	4.23157		-2.31047	-271.169		0.686195	5.05217
-3.58484	4.21343		-2.31015	-424.562		0.68651	5.01082
-3.58453	3.99306		-2.30984	-478.735		0.686825	4.74845
-3.58421	3.73715		-2.30952	-497.703		0.68714	4.49219
-3.5839	3.62711		-2.30921	-523.285		0.687455	4.49702
-3.58358	3.65965		-2.3089	-550.415		0.687771	4.69853
-3.58326	3.6255		-2.30858	-588.28		0.688086	4.81968
-3.58295	3.36654		-2.30827	-523.992		0.688401	4.74686
-3.58263	3.01816		-2.30796	-433.581		0.688716	4.63081
-3.58232	2.86593		-2.30764	-433.257		0.689031	4.62271
-3.582	2.97748		-2.30733	-427.438		0.689346	4.67451
-3.58169	3.15285		-2.30702	-475.352		0.689662	4.65967
-3.58137	3.2476		-2.3067	-550.273		0.689977	4.56862
-3.58106	3.31269		-2.30639	-467.797		0.690292	4.49409
-3.58074	3.35363		-2.30607	-403.014		0.690607	4.49536
-3.58043	3.23432		-2.30576	-521.22		0.690922	4.56588
-3.58011	2.97555		-2.30545	-617.331		0.691238	4.69641
-3.5798	2.87389		-2.30513	-524.148		0.691553	4.89144
-3.57948	3.0895		-2.30482	-363.712		0.691868	5.13187
-3.57917	3.35107		-2.30451	-348.697		0.692183	5.36563
-3.57885	3.34768		-2.30419	-418.949		0.692498	5.52883
-3.57854	3.20223		-2.30388	-402.928		0.692813	5.56624
-3.57822	3.22865		-2.30356	-341.309		0.693129	5.46885
-3.57791	3.40073		-2.30325	-367.213		0.693444	5.30466
-3.57759	3.45394		-2.30294	-529.297		0.693759	5.16619
-3.57728	3.39544		-2.30262	-553.636		0.694074	5.07787
-3.57696	3.47015		-2.30231	-312.092		0.694389	5.01241
-3.57665	3.64788		-2.302	-272.614		0.694705	4.99485
-3.57633	3.60634		-2.30168	-457.203		0.69502	5.09399
-3.57602	3.30172		-2.30137	-468.409		0.695335	5.28873
-3.5757	3.1193		-2.30106	-436.969		0.69565	5.45031
-3.57539	3.28717		-2.30074	-443.159		0.695965	5.50132
-3.57507	3.5207		-2.30043	-452.719		0.69628	5.4894
-3.57475	3.48151		-2.30011	-543.371		0.696596	5.46299
-3.57444	3.27205		-2.2998	-468.02		0.696911	5.4021
-3.57412	3.19872		-2.29949	-240.952		0.697226	5.33348
-3.57381	3.29623		-2.29917	-141.198		0.697541	5.3646
-3.57349	3.39859		-2.29886	-170.947		0.697856	5.50137
-3.57318	3.50739		-2.29855	-312.792		0.698172	5.57649
-3.57286	3.75885		-2.29823	-299.733		0.698487	5.49106
-3.57255	4.10301		-2.29792	-117.987		0.698802	5.39454
-3.57223	4.31244		-2.29761	-220.809		0.699117	5.47074
-3.57192	4.29254		-2.29729	-327.325		0.699432	5.66448
-3.5716	4.13379		-2.29698	-238.326		0.699747	5.78826
-3.57129	3.86611		-2.29666	-392.014		0.700063	5.78339
-3.57097	3.4274		-2.29635	-596.08		0.700378	5.69051
-3.57066	2.93116		-2.29604	-542.462		0.700693	5.48616
-3.57034	2.71032		-2.29572	-320.942		0.701008	5.1825
-3.57003	2.94564		-2.29541	-167.511		0.701323	4.98418
-3.56971	3.40721		-2.2951	-391.065		0.701639	5.05896
-3.5694	3.71351		-2.29478	-589.741		0.701954	5.2014
-3.56908	3.73731		-2.29447	-553.632		0.702269	5.03811
-3.56877	3.62047		-2.29416	-711.512		0.702584	4.58656
-3.56845	3.50422		-2.29384	-692.071		0.702899	4.29484
-3.56814	3.43501		-2.29353	-479.887		0.703214	4.43307
-3.56782	3.46039		-2.29321	-562.273		0.70353	4.73072
-3.56751	3.57799		-2.2929	-509.876		0.703845	4.7767
-3.56719	3.59155		-2.29259	-463.353		0.70416	4.55549
-3.56688	3.27731		-2.29227	-641.641		0.704475	4.38611
-3.56656	2.76734		-2.29196	-413.091		0.70479	4.46706
-3.56624	2.50663		-2.29165	-238.007		0.705106	4.67922
-3.56593	2.68474		-2.29133	-466.157		0.705421	4.79418
-3.56561	2.96529		-2.29102	-508.404		0.705736	4.74383
-3.5653	2.99409		-2.29071	-601.489		0.706051	4.67913
-3.56498	2.91611		-2.29039	-715.957		0.706366	4.80033
-3.56467	3.06558		-2.29008	-611.862		0.706681	5.11091
-3.56435	3.36618		-2.28976	-774.908		0.706997	5.36692
-3.56404	3.48355		-2.28945	-889.819		0.707312	5.34757
-3.56372	3.45163		-2.28914	-677.934		0.707627	5.13702
-3.56341	3.62088		-2.28882	-611.166		0.707942	5.01888
-3.56309	3.97713		-2.28851	-534.272		0.708257	5.12563
-3.56278	4.07133		-2.2882	-415.006		0.708573	5.33731
-3.56246	3.76823		-2.28788	-437.829		0.708888	5.49434
-3.56215	3.51649		-2.28757	-408.956		0.709203	5.5406
-3.56183	3.62331		-2.28726	-481.639		0.709518	5.48214
-3.56152	3.78693		-2.28694	-584.135		0.709833	5.38992
-3.5612	3.70248		-2.28663	-478.243		0.710148	5.41185
-3.56089	3.63253		-2.28631	-462.117		0.710464	5.57105
-3.56057	3.90295		-2.286	-532.899		0.710779	5.60297
-3.56026	4.25808		-2.28569	-523.962		0.711094	5.27131
-3.55994	4.28136		-2.28537	-456.979		0.711409	4.81874
-3.55963	4.12526		-2.28506	-344.491		0.711724	4.75514
-3.55931	4.20097		-2.28475	-463.876		0.71204	5.15679
-3.559	4.39041		-2.28443	-726.746		0.712355	5.55384
-3.55868	4.25197		-2.28412	-835.507		0.71267	5.61899
-3.55837	3.87701		-2.28381	-934.487		0.712985	5.56293
-3.55805	3.82149		-2.28349	-907.013		0.7133	5.65755
-3.55773	4.17636		-2.28318	-793.271		0.713615	5.78187
-3.55742	4.3902		-2.28286	-875.845		0.713931	5.7452
-3.5571	4.1236		-2.28255	-909.427		0.714246	5.70394
-3.55679	3.65709		-2.28224	-947.367		0.714561	5.87122
-3.55647	3.3098		-2.28192	-1026.9		0.714876	6.07282
-3.55616	3.06825		-2.28161	-790.44		0.715191	5.99666
-3.55584	2.98103		-2.2813	-596.546		0.715507	5.70051
-3.55553	3.28765		-2.28098	-620.252		0.715822	5.48223
-3.55521	3.85438		-2.28067	-537.181		0.716137	5.39585
-3.5549	4.0689		-2.28036	-537.396		0.716452	5.29416
-3.55458	3.68332		-2.28004	-561.293		0.716767	5.23082
-3.55427	3.25338		-2.27973	-499.13		0.717082	5.39065
-3.55395	3.31554		-2.27941	-609.376		0.717398	5.66725
-3.55364	3.59632		-2.2791	-641.083		0.717713	5.7305
-3.55332	3.53176		-2.27879	-502.342		0.718028	5.53501
-3.55301	3.16984		-2.27847	-508.635		0.718343	5.38555
-3.55269	2.98984		-2.27816	-589.896		0.718658	5.44998
-3.55238	3.1007		-2.27785	-594.377		0.718974	5.55732
-3.55206	3.19182		-2.27753	-477.197		0.719289	5.55272
-3.55175	3.11766		-2.27722	-458.346		0.719604	5.52362
-3.55143	3.00342		-2.27691	-683.143		0.719919	5.56492
-3.55112	2.87306		-2.27659	-700.29		0.720234	5.60208
-3.5508	2.66921		-2.27628	-577.685		0.720549	5.56734
-3.55049	2.58225		-2.27596	-673.687		0.720865	5.52239
-3.55017	2.87507		-2.27565	-641.961		0.72118	5.51432
-3.54986	3.37932		-2.27534	-461.434		0.721495	5.52109
-3.54954	3.61065		-2.27502	-349.977		0.72181	5.59788
-3.54923	3.42833		-2.27471	-238.792		0.722125	5.84245
-3.54891	3.17998		-2.2744	-251.901		0.722441	6.1481
-3.54859	3.13345		-2.27408	-274.303		0.722756	6.23584
-3.54828	3.15607		-2.27377	-318.495		0.723071	6.02293
-3.54796	3.06648		-2.27346	-627.792		0.723386	5.73438
-3.54765	2.95321		-2.27314	-726.406		0.723701	5.5649
-3.54733	2.98307		-2.27283	-525.782		0.724016	5.46458
-3.54702	3.15155		-2.27251	-506.138		0.724332	5.36128
-3.5467	3.35493		-2.2722	-456.4		0.724647	5.35769
-3.54639	3.49984		-2.27189	-333.672		0.724962	5.55864
-3.54607	3.46559		-2.27157	-372.817		0.725277	5.87477
-3.54576	3.1935		-2.27126	-403.835		0.725592	6.11978
-3.54544	2.88724		-2.27095	-489.303		0.725908	6.16994
-3.54513	2.86363		-2.27063	-632.649		0.726223	5.979
-3.54481	3.10116		-2.27032	-584.602		0.726538	5.61568
-3.5445	3.208		-2.27001	-440.675		0.726853	5.32229
-3.54418	2.98641		-2.26969	-356.486		0.727168	5.31377
-3.54387	2.75796		-2.26938	-440.531		0.727483	5.46723
-3.54355	2.9035		-2.26906	-643.613		0.727799	5.45421
-3.54324	3.30121		-2.26875	-701.406		0.728114	5.23297
-3.54292	3.51451		-2.26844	-720.631		0.728429	5.12101
-3.54261	3.41755		-2.26812	-724.003		0.728744	5.29425
-3.54229	3.31793		-2.26781	-483.971		0.729059	5.5418
-3.54198	3.45807		-2.2675	-331.182		0.729375	5.6623
-3.54166	3.67615		-2.26718	-472.64		0.72969	5.76545
-3.54135	3.67495		-2.26687	-548.768		0.730005	5.96938
-3.54103	3.44111		-2.26656	-592.922		0.73032	6.12194
-3.54072	3.2255		-2.26624	-813.999		0.730635	6.09189
-3.5404	3.17444		-2.26593	-950.551		0.73095	6.05024
-3.54008	3.15145		-2.26561	-872.596		0.731266	6.15713
-3.53977	2.96989		-2.2653	-852.996		0.731581	6.22544
-3.53945	2.69779		-2.26499	-873.303		0.731896	6.03608
-3.53914	2.62852		-2.26467	-708.044		0.732211	5.76554
-3.53882	2.95232		-2.26436	-533.343		0.732526	5.72287
-3.53851	3.51439		-2.26405	-446.4		0.732842	5.83602
-3.53819	3.91647		-2.26373	-282.411		0.733157	5.80732
-3.53788	3.85515		-2.26342	-228.402		0.733472	5.66287
-3.53756	3.40407		-2.26311	-345.45		0.733787	5.71371
-3.53725	2.99311		-2.26279	-307.132		0.734102	6.00213
-3.53693	3.02755		-2.26248	-181.843		0.734417	6.20592
-3.53662	3.43756		-2.26216	-181.579		0.734733	6.14433
-3.5363	3.69042		-2.26185	-198.174		0.735048	6.01678
-3.53599	3.40127		-2.26154	-246.503		0.735363	6.04239
-3.53567	2.85535		-2.26122	-394.714		0.735678	6.16404
-3.53536	2.69382		-2.26091	-460.27		0.735993	6.22652
-3.53504	3.10413		-2.2606	-392.752		0.736309	6.21212
-3.53473	3.61419		-2.26028	-385.772		0.736624	6.19089
-3.53441	3.7518		-2.25997	-450.957		0.736939	6.21127
-3.5341	3.58612		-2.25965	-498.825		0.737254	6.29962
-3.53378	3.45194		-2.25934	-572.735		0.737569	6.41709
-3.53347	3.45118		-2.25903	-568.855		0.737884	6.41934
-3.53315	3.4987		-2.25871	-457.358		0.7382	6.23767
-3.53284	3.61253		-2.2584	-500.41		0.738515	6.05936
-3.53252	3.82041		-2.25809	-554.779		0.73883	6.09673
-3.53221	3.93943		-2.25777	-349.182		0.739145	6.22344
-3.53189	3.79703		-2.25746	-226.425		0.73946	6.13512
-3.53157	3.57131		-2.25715	-336.292		0.739776	5.85821
-3.53126	3.57072		-2.25683	-364.075		0.740091	5.74935
-3.53094	3.74596		-2.25652	-378.548		0.740406	5.93355
-3.53063	3.77702		-2.2562	-535.077		0.740721	6.11226
-3.53031	3.61238		-2.25589	-568.162		0.741036	6.06317
-3.53	3.54081		-2.25558	-359.047		0.741351	5.96952
-3.52968	3.68833		-2.25526	-199.113		0.741667	6.0393
-3.52937	3.811		-2.25495	-253.488		0.741982	6.12104
-3.52905	3.69029		-2.25464	-370.355		0.742297	5.98715
-3.52874	3.41617		-2.25432	-449.628		0.742612	5.75437
-3.52842	3.15758		-2.25401	-493.035		0.742927	5.69887
-3.52811	2.94437		-2.2537	-485.393		0.743243	5.8122
-3.52779	2.80983		-2.25338	-511.529		0.743558	5.86136
-3.52748	2.8669		-2.25307	-619.027		0.743873	5.79991
-3.52716	3.08309		-2.25275	-694.467		0.744188	5.81217
-3.52685	3.23447		-2.25244	-594.093		0.744503	5.97412
-3.52653	3.24855		-2.25213	-276.802		0.744819	6.14407
-3.52622	3.34238		-2.25181	-72.5693		0.745134	6.21689
-3.5259	3.63637		-2.2515	-266.305		0.745449	6.26027
-3.52559	3.88237		-2.25119	-461.314		0.745764	6.33856
-3.52527	3.81025		-2.25087	-416.984		0.746079	6.38116
-3.52496	3.53682		-2.25056	-496.117		0.746394	6.31294
-3.52464	3.37338		-2.25025	-693.354		0.74671	6.2008
-3.52433	3.38771		-2.24993	-739.429		0.747025	6.1804
-3.52401	3.41016		-2.24962	-699.488		0.74734	6.28277
-3.5237	3.34475		-2.2493	-641.016		0.747655	6.3897
-3.52338	3.22637		-2.24899	-635.73		0.74797	6.3633
-3.52306	3.08196		-2.24868	-741.187		0.748286	6.21177
-3.52275	2.98144		-2.24836	-700.949		0.748601	6.1005
[truncated: 63,538 more rows]

## Sheet: Figure 2b
Fig. 2b. 2D NOESY NMR spectra (CDCl3/DMSO-d6 = 50:1, 500 MHz, 25°C) of PCT@TT (3:2).
	x/y	-2.5	-2.49682	-2.49364	-2.49047	-2.48729	-2.48411	-2.48093	-2.47775	-2.47457	-2.4714	-2.46822	-2.46504	-2.46186	-2.45868	-2.4555	-2.45233	-2.44915	-2.44597	-2.44279	-2.43961	-2.43644	-2.43326	-2.43008	-2.4269	-2.42372	-2.42054	-2.41737	-2.41419	-2.41101	-2.40783	-2.40465	-2.40148	-2.3983	-2.39512	-2.39194	-2.38876	-2.38558	-2.38241	-2.37923	-2.37605	-2.37287	-2.36969	-2.36651	-2.36334	-2.36016	-2.35698	-2.3538	-2.35062
	-2.5	0.233586	0.242651	0.249635	0.249527	0.230555	0.186228	0.123133	0.0530902	0.00559731	-0.0204565	-0.033046	-0.0470631	-0.06096	-0.0747234	-0.0850912	-0.0874066	-0.0823583	-0.067127	-0.0409255	-0.00731168	0.0259769	0.0523641	0.0777667	0.103174	0.133266	0.162441	0.191406	0.211178	0.216612	0.195984	0.159352	0.109624	0.0467887	-0.0207235	-0.0804899	-0.124834	-0.148407	-0.133607	-0.0922769	-0.0327114	0.0480177	0.135641	0.211259	0.252525	0.251544	0.218469	0.162438	0.103418
	-2.48729	0.270133	0.286337	0.285957	0.263864	0.211737	0.130014	0.0362505	-0.0428354	-0.0821726	-0.0919387	-0.0835634	-0.076981	-0.0736635	-0.0767862	-0.084044	-0.0888866	-0.088996	-0.0791144	-0.0568483	-0.0253897	0.00559043	0.0273101	0.0444721	0.060993	0.0859486	0.115362	0.145683	0.165117	0.166437	0.140536	0.0977613	0.0420255	-0.0229574	-0.0853633	-0.12905	-0.14643	-0.136652	-0.0940087	-0.0410164	0.0147825	0.0782625	0.13983	0.188712	0.210894	0.202559	0.175668	0.139974	0.108768
	-2.47457	0.29381	0.302998	0.287649	0.246495	0.176117	0.0811795	-0.0168104	-0.0879825	-0.114929	-0.114174	-0.099512	-0.0922404	-0.0923249	-0.0992083	-0.108324	-0.113301	-0.112606	-0.10171	-0.0788059	-0.047681	-0.0193999	-0.00353309	0.00541899	0.0160727	0.0406327	0.0740699	0.107831	0.128115	0.126672	0.0965116	0.0479103	-0.0133963	-0.0783942	-0.131586	-0.155271	-0.144827	-0.105577	-0.0447152	0.00975242	0.0531781	0.0923612	0.12369	0.146698	0.157453	0.154802	0.14908	0.145348	0.147206
	-2.46186	0.28249	0.279548	0.249972	0.195756	0.117737	0.0251761	-0.0569208	-0.101551	-0.104229	-0.0875323	-0.067628	-0.0652456	-0.0790887	-0.104336	-0.129776	-0.144504	-0.145756	-0.129746	-0.0975412	-0.05839	-0.0285208	-0.0192405	-0.0231743	-0.0264931	-0.0120342	0.0174404	0.0508085	0.0748847	0.0807388	0.0606171	0.0200303	-0.0358155	-0.094326	-0.136202	-0.142818	-0.112958	-0.0570135	0.00727794	0.0534609	0.0807565	0.0964189	0.100579	0.100948	0.103021	0.108312	0.124807	0.15151	0.182515
	-2.44915	0.244862	0.225609	0.179496	0.111393	0.0259859	-0.0613644	-0.118946	-0.122047	-0.0843705	-0.0367087	0.00145248	0.00952996	-0.0127955	-0.0592912	-0.109552	-0.143617	-0.154022	-0.136379	-0.0952741	-0.0474112	-0.0158104	-0.0144266	-0.0349644	-0.0602939	-0.0668835	-0.0507363	-0.0217834	0.00936535	0.0325515	0.0365714	0.0180477	-0.0213507	-0.0680971	-0.0995608	-0.0963822	-0.0595583	-0.00122028	0.0548323	0.0879946	0.0998096	0.0950539	0.073981	0.0502221	0.0388428	0.0450459	0.0756827	0.126149	0.182728
	-2.43644	0.195277	0.154921	0.0886685	0.00611356	-0.0838344	-0.161195	-0.188757	-0.144077	-0.0589998	0.027804	0.0932526	0.116891	0.0960806	0.0367746	-0.0331089	-0.0865699	-0.111602	-0.102996	-0.0670897	-0.0233643	0.00286931	-0.00425782	-0.0377567	-0.0806338	-0.105753	-0.102864	-0.0784873	-0.0399422	0.00202224	0.0326793	0.0400092	0.0208997	-0.0125267	-0.0364883	-0.0318799	-0.00015703	0.0484016	0.0887652	0.107717	0.106929	0.0866498	0.0450036	-0.000437192	-0.0262526	-0.0236779	0.0141417	0.0817368	0.159954
	-2.42372	0.122866	0.0683101	-0.00745155	-0.0907103	-0.170308	-0.22613	-0.221075	-0.137459	-0.017614	0.0975311	0.183403	0.221186	0.20694	0.144475	0.0641837	-0.00488485	-0.0482381	-0.0596695	-0.0439661	-0.017169	-0.00159205	-0.0137337	-0.0498972	-0.0966728	-0.12886	-0.133767	-0.114004	-0.0722655	-0.0174503	0.0346308	0.0662001	0.0693876	0.0520029	0.0351835	0.0362273	0.0546792	0.0844102	0.10323	0.106825	0.0968038	0.0696571	0.020642	-0.0330669	-0.0655236	-0.06651	-0.0282698	0.045031	0.13278
	-2.41101	0.0254767	-0.0247591	-0.0869019	-0.148452	-0.201285	-0.229343	-0.199675	-0.100193	0.0276747	0.1483	0.239763	0.286381	0.282309	0.224565	0.139222	0.0547546	-0.0114602	-0.049651	-0.0594625	-0.0507224	-0.0420989	-0.0503303	-0.0762992	-0.113342	-0.143311	-0.15379	-0.142623	-0.105483	-0.0464683	0.0212848	0.0767436	0.106893	0.111661	0.105879	0.103814	0.106713	0.113629	0.107412	0.0946897	0.0787647	0.0545647	0.0136043	-0.0333792	-0.065763	-0.0741349	-0.048177	0.0126148	0.0915852
	-2.3983	-0.0771707	-0.113974	-0.151114	-0.182189	-0.206158	-0.212856	-0.173956	-0.0799006	0.0351356	0.143904	0.230912	0.284118	0.295775	0.253071	0.171147	0.0753942	-0.0130338	-0.0778668	-0.111193	-0.115682	-0.107384	-0.103052	-0.108554	-0.125847	-0.147273	-0.162983	-0.165686	-0.143032	-0.0920351	-0.0184954	0.0560383	0.113496	0.144292	0.154481	0.154212	0.145953	0.133661	0.105846	0.0793684	0.0603612	0.0439254	0.0172558	-0.0186092	-0.052393	-0.076569	-0.0765051	-0.0428017	0.0159286
	-2.38558	-0.154047	-0.187345	-0.210316	-0.222623	-0.229586	-0.226798	-0.190108	-0.108978	-0.0119219	0.0795985	0.157463	0.213459	0.242438	0.226108	0.16591	0.0783546	-0.0156076	-0.0952197	-0.146022	-0.162577	-0.15571	-0.140155	-0.124881	-0.119398	-0.127441	-0.145508	-0.163801	-0.164796	-0.138133	-0.0785212	-0.00265142	0.0696315	0.121811	0.150053	0.158848	0.149916	0.129757	0.0917777	0.058064	0.0372352	0.0261662	0.00972898	-0.0186757	-0.0559387	-0.0970655	-0.12332	-0.115223	-0.0732323
	-2.37287	-0.175513	-0.215183	-0.237951	-0.24694	-0.2509	-0.249698	-0.222817	-0.15749	-0.0791144	-0.00692748	0.056351	0.106247	0.145998	0.161023	0.142205	0.0919717	0.0227329	-0.0478875	-0.104085	-0.133696	-0.137751	-0.125083	-0.10284	-0.0839594	-0.0803975	-0.0975767	-0.128259	-0.155803	-0.165718	-0.141666	-0.089279	-0.0238158	0.0371897	0.0810883	0.105491	0.108397	0.0945837	0.0603006	0.0261475	0.00236155	-0.0100391	-0.0234344	-0.0463545	-0.0805154	-0.124937	-0.159826	-0.159932	-0.121275
	-2.36016	-0.120998	-0.159939	-0.182612	-0.19429	-0.205496	-0.217834	-0.21265	-0.17457	-0.122719	-0.0750541	-0.0317898	0.0051951	0.0482711	0.0916324	0.121196	0.125892	0.104218	0.0640048	0.0162965	-0.0244233	-0.0482059	-0.0549767	-0.044782	-0.0292783	-0.0226116	-0.0376255	-0.0733413	-0.119782	-0.163984	-0.183443	-0.170765	-0.131236	-0.0770358	-0.0251852	0.0158733	0.0379944	0.0401488	0.0188261	-0.0120125	-0.0416648	-0.0630647	-0.0805699	-0.0981063	-0.118185	-0.145634	-0.164176	-0.150263	-0.101026
	-2.34745	0.00141276	-0.0234378	-0.0396041	-0.0545972	-0.0797149	-0.115767	-0.143961	-0.145929	-0.128825	-0.108344	-0.0842085	-0.0574522	-0.0108963	0.054966	0.123141	0.173795	0.19474	0.184903	0.148787	0.0997946	0.0559269	0.0255631	0.0172399	0.0229603	0.0301853	0.0213023	-0.00896964	-0.0594162	-0.122589	-0.177109	-0.205898	-0.203165	-0.171084	-0.124159	-0.0736234	-0.0341154	-0.0143623	-0.0198532	-0.0460267	-0.0835399	-0.119902	-0.149369	-0.165814	-0.167269	-0.164541	-0.148777	-0.104757	-0.0360182
	-2.33473	0.128628	0.121604	0.115221	0.0989182	0.0615183	0.00409768	-0.0539893	-0.0925721	-0.105702	-0.10555	-0.0919016	-0.0658335	-0.0106528	0.0701521	0.154391	0.218648	0.250129	0.246984	0.211484	0.156026	0.101622	0.0605923	0.0467933	0.0556071	0.0748153	0.081711	0.0667403	0.0243786	-0.0432487	-0.121069	-0.186672	-0.225454	-0.227572	-0.199279	-0.150616	-0.101073	-0.0669056	-0.0562097	-0.075331	-0.118393	-0.169945	-0.215402	-0.236114	-0.221368	-0.186347	-0.131527	-0.0536818	0.0343913
	-2.32202	0.16986	0.179258	0.189339	0.183858	0.150103	0.0899929	0.0228017	-0.0321589	-0.0592175	-0.0654789	-0.0503297	-0.0149781	0.0513331	0.1338	0.203767	0.240985	0.243374	0.218147	0.172018	0.116665	0.0687256	0.0378427	0.0381474	0.0671814	0.110637	0.139945	0.143162	0.111535	0.0442315	-0.0506754	-0.147888	-0.226997	-0.26731	-0.265126	-0.226551	-0.173485	-0.128531	-0.100811	-0.108285	-0.149742	-0.208204	-0.262394	-0.283198	-0.252354	-0.188461	-0.101231	-4.07788e-05	0.0946688
	-2.30931	0.0862317	0.114664	0.15393	0.178934	0.171299	0.131134	0.0771409	0.0265779	0.00190867	0.00257604	0.0299779	0.0818182	0.157212	0.224504	0.251732	0.230741	0.178128	0.116485	0.0607141	0.0193474	-0.00410948	-0.00940858	0.0136871	0.0639697	0.126908	0.172429	0.188431	0.165257	0.100148	-0.00435952	-0.12277	-0.232011	-0.304267	-0.327342	-0.302054	-0.25013	-0.198356	-0.154177	-0.14648	-0.178664	-0.231782	-0.279563	-0.287621	-0.236387	-0.148904	-0.0428049	0.0621884	0.143379
	-2.29659	-0.0598827	-0.0132119	0.0574428	0.119645	0.148295	0.139116	0.108829	0.0728022	0.058891	0.073238	0.117668	0.186953	0.266358	0.307918	0.281063	0.194611	0.0850628	-0.00968385	-0.0674186	-0.0848051	-0.0752039	-0.0511743	-0.00919627	0.0498654	0.115921	0.165202	0.188606	0.176485	0.12307	0.0247586	-0.0972571	-0.220669	-0.314321	-0.35882	-0.3487	-0.302795	-0.248898	-0.192387	-0.170674	-0.190966	-0.232546	-0.266389	-0.257101	-0.188272	-0.0876515	0.0215822	0.113853	0.169077
	-2.28388	-0.165222	-0.114438	-0.0325172	0.0491939	0.10422	0.123414	0.118225	0.0995582	0.0972361	0.122396	0.176707	0.251823	0.324215	0.338768	0.269477	0.137107	-0.00991165	-0.125272	-0.182609	-0.181062	-0.145043	-0.0971101	-0.0412703	0.0210645	0.0853903	0.137007	0.171257	0.178871	0.1499	0.0721393	-0.0400238	-0.166747	-0.274968	-0.338059	-0.343636	-0.305783	-0.250806	-0.186114	-0.154542	-0.16581	-0.199941	-0.228473	-0.216171	-0.14808	-0.0528447	0.044798	0.118828	0.152666
	-2.27117	-0.189565	-0.153742	-0.0876033	-0.0119602	0.0522265	0.0929309	0.11355	0.114801	0.121779	0.147414	0.192943	0.249413	0.294362	0.280467	0.189696	0.0442957	-0.110121	-0.229707	-0.287122	-0.278858	-0.230671	-0.167973	-0.0996501	-0.0270415	0.0474864	0.11305	0.166235	0.197634	0.19368	0.134553	0.0312551	-0.0969305	-0.214919	-0.290211	-0.304979	-0.269148	-0.207276	-0.134011	-0.0947892	-0.0998	-0.132511	-0.168177	-0.172472	-0.128543	-0.0598251	0.0126874	0.0677167	0.0911435
	-2.25845	-0.177791	-0.166106	-0.127954	-0.0706913	-0.0075719	0.0491333	0.0958821	0.120586	0.136638	0.154192	0.173376	0.186854	0.181582	0.131874	0.0332625	-0.0966879	-0.228358	-0.330006	-0.377421	-0.363985	-0.312625	-0.246028	-0.172766	-0.0909454	-0.00204522	0.0817123	0.152419	0.198766	0.205491	0.152376	0.0526967	-0.0721816	-0.187046	-0.259119	-0.269608	-0.226702	-0.153266	-0.0705973	-0.0232673	-0.0196775	-0.0472241	-0.0874289	-0.110821	-0.100513	-0.0715928	-0.0367895	-0.00816368	0.00439625
	-2.24574	-0.165703	-0.178595	-0.167915	-0.130693	-0.0739198	-0.00854717	0.058926	0.107381	0.135387	0.146017	0.136494	0.100382	0.0371784	-0.0504073	-0.148565	-0.244092	-0.327866	-0.385365	-0.401937	-0.373924	-0.322737	-0.267025	-0.210839	-0.145657	-0.0666052	0.0159209	0.0876355	0.134312	0.140614	0.0933677	0.0082123	-0.093509	-0.182186	-0.232642	-0.230104	-0.181865	-0.105784	-0.022468	0.0305752	0.048094	0.0386895	0.011055	-0.0162653	-0.0318848	-0.0433161	-0.0532132	-0.0619937	-0.0709199
	-2.23303	-0.137937	-0.176201	-0.194425	-0.182122	-0.140346	-0.077893	-0.0010085	0.0661359	0.108368	0.119919	0.0937963	0.0229261	-0.0812409	-0.189532	-0.271174	-0.317148	-0.336468	-0.33307	-0.307606	-0.264828	-0.223543	-0.197823	-0.185737	-0.171665	-0.137892	-0.0855463	-0.0318437	0.00815872	0.0196992	-0.00259893	-0.0472893	-0.0999612	-0.143011	-0.16367	-0.152866	-0.114617	-0.0561295	0.0104797	0.06151	0.0940137	0.11026	0.105579	0.085145	0.0537134	0.0104964	-0.0380281	-0.0819946	-0.113272
	-2.22032	-0.0748621	-0.132722	-0.177891	-0.193302	-0.173458	-0.123692	-0.0488627	0.0265701	0.0785207	0.0945035	0.0646543	-0.0173006	-0.130141	-0.227864	-0.271438	-0.259379	-0.215436	-0.160241	-0.108993	-0.0724542	-0.0605724	-0.0799429	-0.122396	-0.16855	-0.189882	-0.177657	-0.148375	-0.114457	-0.0890162	-0.0731618	-0.0644535	-0.0597966	-0.0557952	-0.0513703	-0.0415191	-0.0247661	0.0043955	0.0433606	0.084365	0.124638	0.157722	0.166745	0.148165	0.105387	0.0447393	-0.0211201	-0.0779519	-0.114598
	-2.2076	-0.0168573	-0.0680765	-0.118291	-0.147607	-0.145196	-0.110905	-0.0468464	0.023122	0.0731035	0.0883857	0.0597246	-0.0155513	-0.110397	-0.175087	-0.173788	-0.114816	-0.0327971	0.0412446	0.0854527	0.0909771	0.0612062	-0.000976457	-0.0818887	-0.163089	-0.21571	-0.229265	-0.219948	-0.196448	-0.168036	-0.1302	-0.0860906	-0.0408107	-0.00204978	0.0220155	0.0327445	0.0347462	0.0417273	0.057898	0.0863883	0.123079	0.155767	0.163796	0.143148	0.100004	0.0440799	-0.0113111	-0.0555326	-0.0824373
	-2.19489	0.00188717	-0.00933392	-0.034554	-0.0575223	-0.0633258	-0.0445546	0.000983666	0.0511258	0.0857866	0.0930582	0.0667229	0.00688325	-0.0604599	-0.0942505	-0.0686302	0.00305349	0.0846296	0.145022	0.163496	0.137104	0.0789501	-0.00169152	-0.089584	-0.171559	-0.227802	-0.252788	-0.262541	-0.261178	-0.252091	-0.220577	-0.168982	-0.104552	-0.0412218	0.00342809	0.0242126	0.0238527	0.0183238	0.0197664	0.0356623	0.0608229	0.0850422	0.0929555	0.0846704	0.0668891	0.0428178	0.0185326	-0.00518671	-0.0288662
	-2.18218	0.0109491	0.0425786	0.0451175	0.0294987	0.015302	0.0166789	0.0392295	0.0633482	0.0779409	0.0762499	0.0552539	0.0138538	-0.0301342	-0.0520938	-0.0361242	0.00927752	0.0602834	0.0944331	0.094727	0.0603573	0.00465846	-0.0624981	-0.129626	-0.191194	-0.239122	-0.27277	-0.303728	-0.327446	-0.340565	-0.320181	-0.268699	-0.1949	-0.115322	-0.0552155	-0.0258577	-0.0278844	-0.045791	-0.0574138	-0.0541703	-0.0415332	-0.0234202	-0.00764216	0.0102099	0.0340925	0.0539117	0.0634594	0.0525377	0.0169678
	-2.16946	0.0457017	0.0849768	0.088798	0.0660532	0.038313	0.0224555	0.0253732	0.0316817	0.0351443	0.0312141	0.0189482	-0.0062686	-0.0368446	-0.0634745	-0.0766055	-0.0748556	-0.0639768	-0.0544023	-0.058255	-0.078301	-0.10906	-0.144712	-0.178937	-0.21184	-0.244908	-0.280349	-0.323463	-0.360987	-0.384275	-0.367723	-0.317411	-0.245727	-0.167237	-0.105824	-0.0721417	-0.0694274	-0.086587	-0.100248	-0.104065	-0.103378	-0.0978902	-0.0878276	-0.0624296	-0.0177509	0.0271541	0.0566798	0.0525348	0.00609153
	-2.15675	0.0689896	0.084987	0.070683	0.0333747	-0.00847698	-0.039343	-0.0501474	-0.0477837	-0.0415044	-0.0398891	-0.043527	-0.0604728	-0.0879175	-0.123057	-0.159506	-0.189738	-0.209749	-0.218682	-0.220883	-0.219847	-0.220847	-0.224809	-0.228807	-0.233387	-0.244987	-0.269375	-0.3121	-0.358386	-0.397645	-0.401254	-0.373782	-0.324737	-0.262048	-0.204824	-0.162708	-0.143915	-0.146803	-0.150908	-0.157842	-0.173331	-0.190637	-0.199207	-0.181848	-0.13337	-0.0801673	-0.0439473	-0.0463206	-0.0997925
	-2.14404	0.0230289	0.0103031	-0.0295258	-0.0884559	-0.148688	-0.195665	-0.215715	-0.20437	-0.184173	-0.173569	-0.172657	-0.192211	-0.225887	-0.266975	-0.310836	-0.350016	-0.380155	-0.394357	-0.389875	-0.36904	-0.345661	-0.325561	-0.307496	-0.288143	-0.275017	-0.279585	-0.314407	-0.368507	-0.433316	-0.476299	-0.494217	-0.486526	-0.451348	-0.406688	-0.365167	-0.342732	-0.348503	-0.347553	-0.356133	-0.385759	-0.419332	-0.43618	-0.416571	-0.356129	-0.294756	-0.260113	-0.267409	-0.328021
	-2.13133	-0.0745217	-0.123646	-0.205096	-0.301724	-0.389278	-0.45117	-0.470228	-0.433989	-0.389585	-0.368511	-0.368073	-0.400933	-0.452643	-0.504003	-0.548775	-0.582656	-0.604825	-0.609732	-0.593317	-0.556453	-0.516371	-0.478192	-0.440815	-0.39539	-0.351215	-0.326648	-0.343061	-0.394593	-0.478564	-0.562086	-0.635739	-0.688325	-0.701114	-0.68659	-0.65789	-0.63904	-0.651699	-0.636105	-0.632123	-0.666444	-0.717456	-0.757961	-0.762587	-0.718347	-0.672911	-0.654824	-0.663416	-0.71157
	-2.11861	-0.214191	-0.308184	-0.436636	-0.571284	-0.680971	-0.747136	-0.751252	-0.676137	-0.599038	-0.56541	-0.569441	-0.625747	-0.710632	-0.786542	-0.839885	-0.868627	-0.880072	-0.873811	-0.846149	-0.79527	-0.740463	-0.684554	-0.626479	-0.550756	-0.470268	-0.411694	-0.408535	-0.460427	-0.570548	-0.701781	-0.838119	-0.955477	-1.0154	-1.02495	-0.998472	-0.968684	-0.971419	-0.924292	-0.898035	-0.938235	-1.02097	-1.11048	-1.17223	-1.17739	-1.1754	-1.19184	-1.20621	-1.23597
	-2.1059	-0.422037	-0.54031	-0.685875	-0.828414	-0.937145	-0.995168	-0.980931	-0.869632	-0.76243	-0.71773	-0.729729	-0.816154	-0.944415	-1.05706	-1.12953	-1.15997	-1.16639	-1.15309	-1.11415	-1.04549	-0.973071	-0.902025	-0.833476	-0.743723	-0.644982	-0.569493	-0.566235	-0.639125	-0.793257	-0.97416	-1.15657	-1.30553	-1.37419	-1.37866	-1.34156	-1.30413	-1.31161	-1.24986	-1.21385	-1.26466	-1.37054	-1.48627	-1.57573	-1.60641	-1.63955	-1.70099	-1.74787	-1.79372
	-2.09319	-0.643368	-0.749663	-0.874546	-0.994261	-1.08498	-1.13285	-1.11027	-0.981562	-0.858468	-0.809039	-0.830734	-0.944976	-1.11267	-1.25969	-1.35116	-1.38448	-1.38444	-1.35864	-1.30067	-1.20863	-1.11845	-1.04178	-0.984139	-0.914863	-0.837684	-0.779501	-0.799473	-0.902564	-1.09341	-1.29579	-1.4814	-1.6147	-1.65392	-1.63486	-1.59173	-1.56975	-1.61382	-1.5683	-1.53667	-1.59292	-1.69942	-1.80797	-1.8897	-1.91963	-1.97529	-2.08348	-2.17864	-2.26156
	-2.08047	-0.778288	-0.858268	-0.957253	-1.0574	-1.13903	-1.18704	-1.16668	-1.03369	-0.904044	-0.852506	-0.880021	-1.01034	-1.20057	-1.36601	-1.46493	-1.49391	-1.47955	-1.43207	-1.34906	-1.23416	-1.13001	-1.05365	-1.0154	-0.983768	-0.952604	-0.934667	-0.987356	-1.1128	-1.31574	-1.50863	-1.66947	-1.76931	-1.77464	-1.73628	-1.69582	-1.69679	-1.77698	-1.75068	-1.72264	-1.77802	-1.88149	-1.98768	-2.07346	-2.11651	-2.2001	-2.34841	-2.47795	-2.57872
	-2.06776	-0.7705	-0.835779	-0.931753	-1.04	-1.13593	-1.19641	-1.17942	-1.03913	-0.898591	-0.838054	-0.860638	-0.98925	-1.17974	-1.34525	-1.44116	-1.46255	-1.4354	-1.3718	-1.2735	-1.14767	-1.036	-0.956449	-0.922238	-0.909197	-0.909769	-0.926125	-1.00443	-1.1421	-1.34408	-1.52529	-1.66993	-1.75367	-1.74668	-1.70237	-1.6628	-1.66838	-1.75166	-1.72657	-1.69826	-1.756	-1.87029	-1.99777	-2.1124	-2.185	-2.29431	-2.46162	-2.59696	-2.68915
	-2.05505	-0.660175	-0.722393	-0.830052	-0.961542	-1.08331	-1.16037	-1.14247	-0.987475	-0.827409	-0.747499	-0.753286	-0.864325	-1.03826	-1.1942	-1.28752	-1.31073	-1.28705	-1.22826	-1.13646	-1.01774	-0.907836	-0.822388	-0.774774	-0.751449	-0.752057	-0.778053	-0.863109	-1.00118	-1.19601	-1.37246	-1.5152	-1.60039	-1.59873	-1.55757	-1.51524	-1.51044	-1.57535	-1.54806	-1.52846	-1.59936	-1.73353	-1.8853	-2.02043	-2.10328	-2.20804	-2.35794	-2.47192	-2.54637
	-2.04234	-0.511173	-0.570321	-0.682516	-0.82655	-0.964436	-1.05182	-1.03125	-0.866048	-0.689709	-0.589042	-0.57394	-0.660793	-0.812538	-0.959073	-1.05702	-1.09548	-1.09169	-1.05416	-0.983406	-0.883293	-0.784284	-0.700456	-0.643846	-0.607477	-0.595922	-0.612204	-0.680772	-0.794501	-0.956153	-1.10572	-1.22944	-1.30652	-1.31123	-1.28096	-1.24731	-1.24491	-1.30413	-1.29535	-1.30165	-1.39152	-1.53722	-1.69044	-1.81187	-1.8678	-1.93099	-2.02982	-2.10393	-2.16059
	-2.02962	-0.361383	-0.422315	-0.531711	-0.672113	-0.808016	-0.893739	-0.870765	-0.708853	-0.531557	-0.420962	-0.391462	-0.457809	-0.589774	-0.728342	-0.831865	-0.886946	-0.903248	-0.885004	-0.832346	-0.749733	-0.665783	-0.595809	-0.550638	-0.522674	-0.510495	-0.511896	-0.544599	-0.601675	-0.688228	-0.767299	-0.835842	-0.883374	-0.891993	-0.884851	-0.880863	-0.903836	-0.975996	-1.00069	-1.03695	-1.13745	-1.27723	-1.4116	-1.50254	-1.52237	-1.53789	-1.5787	-1.60702	-1.64036
	-2.01691	-0.223624	-0.303342	-0.415343	-0.545401	-0.665213	-0.73668	-0.708859	-0.559626	-0.395981	-0.28977	-0.256668	-0.309255	-0.422183	-0.545946	-0.642853	-0.700483	-0.72379	-0.713919	-0.67082	-0.600759	-0.531575	-0.480684	-0.456999	-0.448672	-0.442392	-0.427498	-0.41625	-0.403233	-0.398363	-0.39277	-0.397741	-0.414908	-0.433812	-0.458501	-0.489594	-0.535891	-0.609434	-0.652204	-0.701935	-0.796572	-0.919589	-1.03692	-1.11451	-1.12686	-1.12351	-1.12695	-1.11631	-1.11767
	-2.0042	-0.151466	-0.255567	-0.370547	-0.48501	-0.580213	-0.62991	-0.59437	-0.45815	-0.312772	-0.219061	-0.189651	-0.232809	-0.323544	-0.419217	-0.490717	-0.53243	-0.55053	-0.54432	-0.510851	-0.45457	-0.399857	-0.363971	-0.351728	-0.347979	-0.333244	-0.29609	-0.247185	-0.185868	-0.124978	-0.0749856	-0.0510217	-0.0594887	-0.0933956	-0.140239	-0.185527	-0.227251	-0.27186	-0.303084	-0.346071	-0.424885	-0.531873	-0.643868	-0.729396	-0.761444	-0.767573	-0.758882	-0.724462	-0.695909
	-1.99148	-0.180464	-0.284826	-0.384904	-0.473597	-0.540171	-0.568504	-0.528174	-0.406957	-0.282397	-0.204765	-0.1815	-0.216683	-0.28327	-0.343611	-0.379974	-0.397177	-0.4058	-0.403899	-0.384534	-0.346183	-0.305763	-0.277097	-0.260526	-0.241367	-0.203816	-0.145075	-0.0780148	-0.00755564	0.0550462	0.0967734	0.112752	0.100182	0.0636745	0.0191676	-0.0160463	-0.0369822	-0.0476083	-0.0604861	-0.0933772	-0.15871	-0.252678	-0.358911	-0.448404	-0.494968	-0.51232	-0.503728	-0.462839	-0.420473
	-1.97877	-0.266678	-0.340204	-0.407562	-0.464304	-0.502442	-0.512741	-0.473505	-0.375071	-0.278321	-0.221011	-0.205328	-0.234063	-0.280769	-0.313477	-0.32373	-0.323536	-0.324963	-0.326395	-0.319634	-0.297383	-0.267586	-0.238726	-0.209701	-0.170839	-0.115372	-0.0499116	0.0127471	0.0680159	0.109755	0.131221	0.138696	0.132369	0.111847	0.0850107	0.0637686	0.0533292	0.0541996	0.0453269	0.0154162	-0.0416273	-0.123579	-0.219274	-0.30355	-0.353484	-0.378385	-0.378153	-0.344857	-0.302285
	-1.96606	-0.327619	-0.361367	-0.393223	-0.418066	-0.428717	-0.422196	-0.387101	-0.317168	-0.252791	-0.217966	-0.211158	-0.236595	-0.273271	-0.295769	-0.299424	-0.296826	-0.298339	-0.303354	-0.303656	-0.288263	-0.259193	-0.222202	-0.17888	-0.128013	-0.0716715	-0.0190134	0.0226369	0.0537922	0.0738582	0.0839688	0.0937954	0.101596	0.1026	0.0976409	0.0949752	0.0997909	0.115685	0.116566	0.0940802	0.0445492	-0.0337834	-0.133795	-0.231543	-0.30384	-0.354499	-0.378656	-0.361571	-0.319726
	-1.95335	-0.324763	-0.319961	-0.316894	-0.312412	-0.301972	-0.287232	-0.26351	-0.225095	-0.191231	-0.175642	-0.176988	-0.202565	-0.238168	-0.263817	-0.274269	-0.278538	-0.285759	-0.293656	-0.291472	-0.266368	-0.221022	-0.165607	-0.108158	-0.0580057	-0.0220391	-0.00428895	-0.00399176	-0.0164818	-0.0379779	-0.055301	-0.0557047	-0.0395411	-0.012447	0.0187836	0.0559748	0.0997094	0.151535	0.178322	0.17059	0.128835	0.0510622	-0.0561077	-0.169632	-0.26686	-0.347464	-0.40273	-0.411664	-0.381893
	-1.94063	-0.262167	-0.215445	-0.181281	-0.161155	-0.150301	-0.148566	-0.149767	-0.145539	-0.139035	-0.139638	-0.149085	-0.17775	-0.215638	-0.246146	-0.263056	-0.271122	-0.276208	-0.273097	-0.249981	-0.197155	-0.122661	-0.044379	0.0223258	0.0568637	0.0524115	0.0153579	-0.0422559	-0.111779	-0.186867	-0.242637	-0.262122	-0.241652	-0.186504	-0.115457	-0.0382334	0.0372782	0.11013	0.153217	0.157919	0.130079	0.0723788	-0.0103117	-0.100724	-0.183946	-0.263993	-0.334272	-0.37157	-0.370575
	-1.92792	-0.159372	-0.0805632	-0.0311436	-0.013262	-0.0176768	-0.037885	-0.0647445	-0.0907974	-0.109901	-0.128759	-0.150058	-0.184816	-0.224972	-0.255471	-0.269981	-0.270535	-0.257278	-0.225024	-0.168064	-0.0850476	0.0127079	0.104399	0.171325	0.183338	0.13556	0.0472434	-0.0546253	-0.156815	-0.25425	-0.322966	-0.349946	-0.332435	-0.271738	-0.18916	-0.0994586	-0.0159052	0.0597591	0.110812	0.130703	0.125366	0.0957811	0.0418883	-0.0220267	-0.0839827	-0.148217	-0.210664	-0.252447	-0.262369
	-1.91521	-0.104188	-0.0178501	0.0359996	0.0567883	0.0553373	0.0382914	0.00906969	-0.0324476	-0.0727148	-0.111354	-0.147161	-0.188598	-0.228261	-0.252704	-0.256813	-0.242064	-0.207275	-0.149842	-0.0713175	0.0233959	0.124663	0.213826	0.273055	0.266991	0.192446	0.0785521	-0.0363893	-0.13627	-0.220276	-0.276601	-0.302804	-0.298485	-0.258172	-0.193529	-0.114757	-0.0343106	0.0459803	0.110884	0.149272	0.162055	0.145442	0.0986191	0.0396953	-0.0144477	-0.0628095	-0.10276	-0.12538	-0.123686
	-1.90249	-0.161316	-0.0877967	-0.0272532	0.0189891	0.0556289	0.0776351	0.0744166	0.0353137	-0.0166225	-0.0687264	-0.113281	-0.154293	-0.184352	-0.194414	-0.183922	-0.156745	-0.114441	-0.056057	0.0160379	0.0974622	0.182466	0.254237	0.296079	0.272624	0.18442	0.065953	-0.0420149	-0.123445	-0.182325	-0.218606	-0.239185	-0.245925	-0.230573	-0.195188	-0.141729	-0.0775915	-0.00343687	0.0687492	0.11884	0.141828	0.134836	0.100753	0.061051	0.0326968	0.0137253	0.00244101	-0.00091851	0.00645007
	-1.88978	-0.250553	-0.201453	-0.137525	-0.0626617	0.0170732	0.0819408	0.109462	0.0815074	0.0290219	-0.0245002	-0.0666525	-0.0973715	-0.109032	-0.0980468	-0.0708107	-0.0367823	0.00176614	0.0467591	0.098308	0.155222	0.214357	0.257915	0.2691	0.217316	0.112342	-0.00544705	-0.0992577	-0.15649	-0.186984	-0.198371	-0.205273	-0.213794	-0.216321	-0.210095	-0.189831	-0.156232	-0.106852	-0.0404297	0.0158584	0.0492737	0.0586645	0.0490265	0.0420554	0.051199	0.068207	0.0877987	0.105519	0.121759
	-1.87707	-0.265395	-0.23839	-0.181081	-0.100839	-0.011629	0.0611228	0.0942824	0.0716591	0.024978	-0.0216834	-0.0560048	-0.0767037	-0.0749606	-0.0484201	-0.00771599	0.0327006	0.0717329	0.113156	0.157042	0.201102	0.240551	0.25479	0.227601	0.137748	0.00975183	-0.107856	-0.185573	-0.217036	-0.219688	-0.206498	-0.198582	-0.205173	-0.218406	-0.233444	-0.241032	-0.236439	-0.212916	-0.152853	-0.0893703	-0.0450209	-0.0230462	-0.0187537	-0.0101995	0.0176739	0.0571986	0.104234	0.152135	0.196089
	-1.86435	-0.18577	-0.158419	-0.105308	-0.0387958	0.0260949	0.069676	0.0788109	0.0475089	0.00472024	-0.0343641	-0.0623798	-0.0801364	-0.0785363	-0.0533415	-0.0129249	0.0301106	0.0761805	0.129362	0.185976	0.236011	0.268667	0.261035	0.20061	0.0776379	-0.0689637	-0.185073	-0.249483	-0.262505	-0.248085	-0.221949	-0.207538	-0.212915	-0.228487	-0.24858	-0.263609	-0.267779	-0.252253	-0.192454	-0.124119	-0.0751854	-0.0522873	-0.0518839	-0.0505231	-0.027335	0.014999	0.0750315	0.144767	0.212696
	-1.85164	-0.0682172	-0.0161547	0.0432536	0.0928966	0.12309	0.127635	0.108065	0.066875	0.0294909	0.00117714	-0.0177004	-0.0308845	-0.033026	-0.021522	0.00168108	0.0337229	0.0797573	0.14285	0.212863	0.269376	0.295807	0.270734	0.189444	0.0518993	-0.0973494	-0.207175	-0.264259	-0.27288	-0.258096	-0.233878	-0.220712	-0.222647	-0.22822	-0.232778	-0.230533	-0.220392	-0.195918	-0.138753	-0.0781192	-0.0372426	-0.0241429	-0.0372665	-0.0524201	-0.0449384	-0.0148306	0.0361414	0.0990175	0.159799
	-1.83893	0.0633944	0.137977	0.19586	0.220453	0.213742	0.187882	0.15887	0.12737	0.109459	0.103369	0.103783	0.106799	0.111512	0.113427	0.115847	0.126664	0.15971	0.217136	0.28066	0.322422	0.326807	0.280332	0.189497	0.0600889	-0.0696824	-0.162643	-0.212778	-0.225199	-0.220177	-0.20686	-0.198445	-0.194788	-0.183048	-0.160774	-0.129191	-0.095921	-0.0594728	-0.0163866	0.0206753	0.041223	0.0367023	0.00502058	-0.0308789	-0.0454014	-0.0378249	-0.0123826	0.0219006	0.0537341
	-1.82622	0.18837	0.257306	0.285513	0.264041	0.211009	0.157927	0.133474	0.132671	0.150505	0.174937	0.197748	0.21827	0.234714	0.23921	0.236909	0.238428	0.261496	0.306147	0.347741	0.357247	0.327572	0.258042	0.167369	0.0658218	-0.0212783	-0.0788922	-0.110447	-0.121799	-0.126721	-0.129632	-0.133049	-0.131686	-0.110819	-0.069316	-0.0155963	0.0337008	0.0751973	0.0985421	0.108216	0.105104	0.0790228	0.0241707	-0.0379974	-0.0798951	-0.0988407	-0.100136	-0.0909187	-0.0797527
	-1.8135	0.299945	0.341411	0.322417	0.243911	0.137573	0.0487011	0.0162558	0.0380362	0.0850583	0.129717	0.162374	0.185545	0.205168	0.220405	0.235718	0.254649	0.286985	0.327433	0.350528	0.332612	0.277652	0.197446	0.120402	0.0609159	0.0313093	0.0237896	0.0244131	0.0243587	0.0141406	-0.00879078	-0.0336516	-0.0475184	-0.0336381	0.00903578	0.0669577	0.117601	0.154741	0.160625	0.15037	0.129886	0.086986	0.0140695	-0.0677581	-0.128303	-0.163136	-0.177335	-0.17619	-0.168729
	-1.80079	0.393231	0.411846	0.355228	0.229724	0.0721075	-0.0668187	-0.138763	-0.129807	-0.0822431	-0.0389412	-0.0107188	0.00375712	0.0210018	0.0521471	0.098119	0.150906	0.206391	0.253033	0.268702	0.239448	0.178323	0.105691	0.0544794	0.040619	0.0652185	0.104606	0.137915	0.153412	0.143843	0.106892	0.0656271	0.0402942	0.0468458	0.0835846	0.132173	0.167909	0.185493	0.167985	0.13879	0.105175	0.0549283	-0.0186775	-0.094679	-0.144691	-0.168581	-0.174521	-0.170052	-0.165619
	-1.78808	0.49357	0.503983	0.428059	0.270794	0.0665759	-0.133508	-0.271725	-0.309518	-0.287291	-0.258769	-0.236549	-0.225451	-0.202731	-0.149613	-0.071661	0.0128659	0.0905879	0.146544	0.161338	0.130006	0.0722864	0.0134673	-0.0139415	0.00395145	0.0604685	0.126073	0.179134	0.208627	0.209457	0.180281	0.150615	0.142396	0.164394	0.206137	0.242106	0.247714	0.223577	0.159583	0.0949662	0.0395499	-0.0166197	-0.0770297	-0.121877	-0.130907	-0.116082	-0.0941697	-0.0806061	-0.0863971
	-1.77536	0.60419	0.605954	0.517055	0.338641	0.0986452	-0.155713	-0.360712	-0.452835	-0.461807	-0.448821	-0.429893	-0.418169	-0.388961	-0.318456	-0.216124	-0.106317	-0.00724699	0.0637197	0.0873861	0.0623899	0.0116273	-0.0382528	-0.0579458	-0.0356742	0.02216	0.0899683	0.149213	0.192394	0.21614	0.219944	0.232028	0.269058	0.32691	0.383555	0.406139	0.372224	0.291682	0.162337	0.0458619	-0.0441141	-0.114541	-0.163704	-0.173238	-0.133187	-0.0703033	-0.0111566	0.0196387	0.00918167
	-1.76265	0.667185	0.645199	0.540078	0.352776	0.103167	-0.171773	-0.411149	-0.535753	-0.565239	-0.564401	-0.553508	-0.553877	-0.540061	-0.478541	-0.372437	-0.245499	-0.121531	-0.0222871	0.0314398	0.0356946	0.00885269	-0.0275407	-0.0496417	-0.0460894	-0.0133362	0.0373274	0.0935198	0.150237	0.202789	0.247543	0.305022	0.383289	0.465995	0.524909	0.526387	0.453772	0.325144	0.145047	-0.0113562	-0.130165	-0.215296	-0.259	-0.243706	-0.167521	-0.0685612	0.02165	0.0744564	0.0730039
	-1.74994	0.638175	0.582744	0.460422	0.276498	0.0451106	-0.209647	-0.437169	-0.558582	-0.590091	-0.594392	-0.594256	-0.618043	-0.642434	-0.622954	-0.547005	-0.428118	-0.291156	-0.159866	-0.0567913	0.00662233	0.0341271	0.0331693	0.0176119	-0.0040791	-0.0134234	0.00254418	0.0440456	0.107026	0.181199	0.254064	0.333787	0.419968	0.491522	0.523946	0.492509	0.39	0.238437	0.0516247	-0.103489	-0.219966	-0.298346	-0.3266	-0.289038	-0.190058	-0.0736184	0.0300337	0.094887	0.102713
	-1.73723	0.573526	0.494282	0.361687	0.185806	-0.0192936	-0.235835	-0.423227	-0.516272	-0.533543	-0.53181	-0.534571	-0.574522	-0.636456	-0.674124	-0.65887	-0.585683	-0.467384	-0.321153	-0.169341	-0.0345109	0.0653426	0.117159	0.120105	0.0751408	0.0157348	-0.0165226	-0.00304423	0.054248	0.137062	0.22099	0.298966	0.36311	0.396086	0.384109	0.316308	0.194866	0.0418807	-0.113452	-0.227976	-0.30664	-0.346777	-0.336477	-0.266135	-0.14775	-0.0262441	0.0730937	0.129753	0.130638
	-1.72451	0.548985	0.47271	0.347967	0.187153	0.00793799	-0.170055	-0.312698	-0.375051	-0.377084	-0.367834	-0.371751	-0.421043	-0.511158	-0.602772	-0.6562	-0.647213	-0.569491	-0.428494	-0.245228	-0.0551086	0.102086	0.194354	0.208214	0.13905	0.0334945	-0.0437265	-0.0591815	-0.0118503	0.0726927	0.159551	0.226835	0.261019	0.253214	0.202047	0.108658	-0.019589	-0.162896	-0.275084	-0.336186	-0.361548	-0.346675	-0.284446	-0.175741	-0.0416539	0.076406	0.160276	0.194714	0.175228
	-1.7118	0.525852	0.478948	0.387576	0.264845	0.13093	0.0070986	-0.0812456	-0.116921	-0.115188	-0.112514	-0.133178	-0.20295	-0.323942	-0.463018	-0.572893	-0.616891	-0.575941	-0.447989	-0.255007	-0.0437926	0.131544	0.229916	0.235637	0.146711	0.0177061	-0.0782004	-0.10464	-0.0601794	0.0252832	0.110167	0.162523	0.166963	0.124873	0.0474509	-0.0550936	-0.17465	-0.296354	-0.365556	-0.378753	-0.356052	-0.292728	-0.188719	-0.0555794	0.0790931	0.181983	0.244479	0.256795	0.220462
	-1.69909	0.405359	0.389735	0.34399	0.282899	0.226431	0.191389	0.187062	0.192424	0.198461	0.188313	0.142233	0.0462276	-0.104199	-0.280572	-0.431457	-0.515133	-0.507414	-0.404189	-0.229453	-0.0350044	0.121858	0.202417	0.198442	0.114961	0.00344152	-0.0731615	-0.0861684	-0.0363243	0.0461512	0.116545	0.141122	0.107025	0.0269809	-0.074085	-0.176784	-0.273575	-0.357428	-0.378734	-0.349579	-0.290766	-0.198013	-0.0772489	0.0545775	0.170146	0.247668	0.288976	0.289885	0.253144
	-1.68637	0.179449	0.171036	0.157958	0.157639	0.187381	0.254974	0.351121	0.417973	0.446578	0.440333	0.387592	0.287723	0.134417	-0.0536555	-0.229293	-0.352109	-0.393169	-0.34376	-0.223155	-0.0766559	0.0444858	0.108942	0.116098	0.0753985	0.0238036	-0.00048741	0.0185154	0.0774128	0.149288	0.189378	0.171611	0.0886866	-0.0363591	-0.165806	-0.271014	-0.344143	-0.386489	-0.360655	-0.296788	-0.21689	-0.116596	-0.00321501	0.108798	0.199005	0.256119	0.289042	0.296792	0.278956
	-1.67366	-0.0342326	-0.0499495	-0.0419743	0.00539732	0.100791	0.239171	0.397693	0.50319	0.549855	0.555312	0.515295	0.438412	0.317132	0.155777	-0.014452	-0.164297	-0.261729	-0.287794	-0.24625	-0.164016	-0.0810297	-0.0229876	0.0112514	0.0324116	0.0602357	0.104922	0.168129	0.24215	0.304294	0.311997	0.254157	0.130661	-0.0305084	-0.185076	-0.299356	-0.364527	-0.386706	-0.339616	-0.265952	-0.190032	-0.106042	-0.0159899	0.0741942	0.152674	0.211941	0.261674	0.299297	0.316074
	-1.66095	-0.142451	-0.14497	-0.0994161	-0.00108829	0.140052	0.29983	0.445857	0.51531	0.528	0.51301	0.471036	0.413351	0.335046	0.230422	0.10651	-0.0300121	-0.154084	-0.239122	-0.269843	-0.249788	-0.204951	-0.157022	-0.106019	-0.0391926	0.0526412	0.159708	0.269346	0.367243	0.43287	0.427369	0.355104	0.22274	0.055457	-0.105441	-0.228322	-0.303814	-0.338123	-0.312657	-0.267893	-0.227683	-0.18291	-0.125155	-0.0502019	0.0357295	0.119876	0.207413	0.290576	0.347643
	-1.64824	-0.142807	-0.109227	-0.00948408	0.146617	0.326937	0.484706	0.575366	0.551871	0.479512	0.403434	0.328606	0.265685	0.215359	0.170063	0.114565	0.0303199	-0.0735267	-0.172995	-0.242938	-0.269145	-0.262665	-0.238722	-0.19643	-0.120767	-0.00606241	0.129927	0.265017	0.381606	0.460822	0.469183	0.418573	0.317416	0.181725	0.0425791	-0.0757241	-0.164735	-0.228103	-0.254649	-0.267229	-0.283058	-0.289235	-0.267601	-0.206119	-0.108401	0.00337756	0.127864	0.25175	0.340817
	-1.63552	-0.0821546	-0.0371133	0.0849231	0.269837	0.47495	0.638117	0.699906	0.612965	0.474125	0.344546	0.233683	0.152638	0.10705	0.0937226	0.0889502	0.059659	0.00113301	-0.0730656	-0.143136	-0.190638	-0.214323	-0.220439	-0.204454	-0.152449	-0.0600334	0.0561339	0.174041	0.281954	0.367011	0.404376	0.40194	0.36071	0.284024	0.190485	0.0956995	0.00528445	-0.0813395	-0.16071	-0.230644	-0.297631	-0.347689	-0.359431	-0.317044	-0.221371	-0.10014	0.0398388	0.18189	0.285403
	-1.62281	-0.0290349	-0.033665	0.0409742	0.192747	0.388315	0.565745	0.656319	0.597381	0.472614	0.343898	0.223625	0.125097	0.0591227	0.0351284	0.0405603	0.0433505	0.0312282	0.00490669	-0.0312336	-0.068321	-0.100924	-0.128627	-0.142663	-0.131983	-0.0913515	-0.0308091	0.0348991	0.106271	0.180837	0.246199	0.298103	0.322845	0.310493	0.268494	0.205694	0.12464	0.0280276	-0.0829961	-0.185272	-0.277024	-0.347374	-0.378939	-0.356563	-0.277647	-0.16897	-0.0396152	0.0939846	0.19172
	-1.6101	-0.00121413	-0.0899872	-0.10855	-0.037979	0.111354	0.292333	0.438725	0.471736	0.425164	0.343016	0.237374	0.123919	0.0204903	-0.0433288	-0.0561516	-0.0390136	-0.00946714	0.0199025	0.037028	0.0350832	0.0150799	-0.0211263	-0.0614101	-0.0955585	-0.112966	-0.112842	-0.101538	-0.0680039	-0.00624686	0.0819219	0.17816	0.253719	0.287768	0.28053	0.238749	0.165359	0.0674496	-0.0498286	-0.152591	-0.236082	-0.295003	-0.320597	-0.303573	-0.241766	-0.157616	-0.0586022	0.0417436	0.109723
	-1.59738	-0.00330493	-0.15443	-0.260244	-0.282706	-0.205344	-0.0504388	0.131446	0.256424	0.29895	0.276614	0.200008	0.0858399	-0.0417225	-0.137079	-0.169044	-0.146494	-0.0893843	-0.019602	0.0394897	0.0696686	0.065427	0.0272866	-0.0313931	-0.099488	-0.159843	-0.200138	-0.221124	-0.205695	-0.1452	-0.0373172	0.0871968	0.189507	0.243393	0.247031	0.209901	0.139178	0.046696	-0.055533	-0.133662	-0.183721	-0.205016	-0.198851	-0.166352	-0.112801	-0.057197	-0.0037524	0.0384259	0.0488536
	-1.58467	-0.011065	-0.181796	-0.346119	-0.454928	-0.46623	-0.371386	-0.193741	-0.00653341	0.113656	0.157099	0.133171	0.0575346	-0.0460102	-0.134899	-0.174856	-0.165332	-0.118012	-0.0521519	0.00684245	0.0388092	0.036341	-0.00107929	-0.062633	-0.139729	-0.215446	-0.272178	-0.307093	-0.298382	-0.237241	-0.120786	0.0126524	0.120656	0.178146	0.184581	0.15243	0.0918024	0.0174166	-0.0545693	-0.096047	-0.104055	-0.0808175	-0.0371916	0.0147671	0.0596957	0.0813541	0.0780059	0.0460035	-0.0169204
	-1.57196	-0.00432643	-0.172296	-0.371887	-0.55176	-0.651802	-0.634126	-0.488541	-0.26208	-0.0690789	0.0528084	0.108631	0.109889	0.0713039	0.0146625	-0.0344921	-0.0661015	-0.0723845	-0.0578385	-0.0388805	-0.0300043	-0.0375996	-0.0642151	-0.105635	-0.161206	-0.223605	-0.279248	-0.322416	-0.326992	-0.2828	-0.184252	-0.0678256	0.0282357	0.0854012	0.103871	0.0940035	0.0627351	0.0242025	-0.00801693	-0.0121506	0.0154792	0.0691052	0.12998	0.180149	0.200414	0.180326	0.120551	0.023033	-0.0998236
	-1.55925	-0.00237612	-0.163163	-0.373944	-0.588863	-0.745119	-0.788823	-0.680055	-0.432595	-0.1797	0.017263	0.152966	0.230392	0.249844	0.210431	0.132474	0.0395022	-0.0395083	-0.0914904	-0.118173	-0.125907	-0.123783	-0.120418	-0.12005	-0.131182	-0.159195	-0.19832	-0.240442	-0.259488	-0.245134	-0.189469	-0.117027	-0.0533645	-0.00588171	0.0262816	0.047932	0.0589662	0.0697776	0.0831504	0.113627	0.166318	0.22985	0.279899	0.300412	0.279019	0.21615	0.11625	-0.0162373	-0.165498
	-1.54653	-0.0457994	-0.191786	-0.378963	-0.574535	-0.730251	-0.795359	-0.71411	-0.473007	-0.19837	0.0391378	0.221893	0.341277	0.382297	0.328965	0.204536	0.0477221	-0.0960319	-0.199729	-0.252637	-0.255103	-0.224233	-0.178075	-0.128545	-0.0889253	-0.0713869	-0.0747094	-0.0895688	-0.0966768	-0.0920314	-0.0756701	-0.0578781	-0.0468353	-0.0344023	-0.0121586	0.0240144	0.0695922	0.12979	0.189866	0.252826	0.323398	0.384193	0.408426	0.38858	0.326022	0.233952	0.119269	-0.0175305	-0.166428
	-1.53382	-0.116697	-0.236028	-0.366699	-0.496049	-0.602012	-0.652467	-0.593504	-0.395927	-0.152593	0.0748493	0.261605	0.389429	0.430958	0.359608	0.1988	-0.0046076	-0.194059	-0.331768	-0.398258	-0.390831	-0.334942	-0.256893	-0.173543	-0.0950985	-0.0301735	0.0218871	0.0680867	0.116679	0.15812	0.169655	0.148268	0.10078	0.0529674	0.0323094	0.0517807	0.107936	0.201391	0.296408	0.382445	0.461787	0.513104	0.511397	0.46113	0.376852	0.280174	0.175393	0.0535824	-0.0828169
	-1.52111	-0.137467	-0.223323	-0.281359	-0.32269	-0.356503	-0.377682	-0.347818	-0.230986	-0.0681944	0.100573	0.250682	0.360795	0.398913	0.331853	0.172708	-0.0380067	-0.241921	-0.395235	-0.472662	-0.46981	-0.415807	-0.339504	-0.256799	-0.165766	-0.0632089	0.0518337	0.17779	0.310667	0.425131	0.469573	0.439917	0.351538	0.244344	0.169257	0.152404	0.194539	0.293674	0.394563	0.480063	0.551018	0.585135	0.563163	0.500594	0.419139	0.341039	0.265217	0.173362	0.0616743
	-1.50839	-0.0655933	-0.116096	-0.102387	-0.0572505	-0.0198868	-0.0129317	-0.0189017	-0.00342465	0.04888	0.123563	0.199918	0.259562	0.276766	0.223706	0.101261	-0.0681259	-0.238601	-0.371547	-0.443901	-0.452774	-0.425889	-0.387249	-0.343202	-0.273099	-0.158232	0.00308654	0.195666	0.404139	0.591323	0.68527	0.676673	0.582603	0.447629	0.336897	0.285402	0.298382	0.37406	0.446892	0.505266	0.551585	0.565209	0.533381	0.476607	0.416148	0.369353	0.332783	0.283586	0.212548
	-1.49568	0.0569825	0.0381432	0.105822	0.214331	0.304508	0.334221	0.302627	0.233049	0.184345	0.162485	0.148995	0.130464	0.0950204	0.0358044	-0.0463409	-0.146733	-0.242168	-0.311953	-0.347969	-0.356297	-0.361505	-0.378013	-0.397289	-0.379566	-0.289438	-0.121466	0.0962247	0.341785	0.573452	0.715152	0.749348	0.686874	0.565262	0.448871	0.374922	0.353135	0.38531	0.411206	0.431808	0.451644	0.453666	0.42901	0.395672	0.368839	0.359353	0.364986	0.362842	0.339985
	-1.48297	0.160445	0.15875	0.244674	0.373253	0.482761	0.525911	0.491427	0.387679	0.289359	0.209889	0.128741	0.0359664	-0.0659167	-0.154888	-0.215989	-0.25376	-0.267487	-0.259051	-0.24166	-0.235633	-0.263662	-0.331545	-0.418611	-0.470836	-0.43617	-0.30108	-0.101905	0.140583	0.386563	0.568889	0.657574	0.649083	0.566002	0.462518	0.375079	0.318211	0.299638	0.279552	0.268609	0.26951	0.270443	0.265928	0.269334	0.288679	0.326561	0.381001	0.429909	0.457198
	-1.47025	0.242627	0.244718	0.315176	0.421174	0.513534	0.551832	0.522881	0.425281	0.326232	0.234671	0.126309	-0.00762385	-0.154151	-0.267225	-0.316249	-0.310329	-0.265594	-0.2015	-0.146363	-0.129995	-0.173156	-0.277264	-0.416599	-0.530056	-0.553004	-0.462702	-0.299131	-0.078895	0.162801	0.371952	0.506617	0.547232	0.500928	0.41015	0.310177	0.219844	0.151987	0.0930209	0.0564974	0.0392252	0.0364858	0.050622	0.094343	0.170396	0.270006	0.389304	0.505057	0.593393
	-1.45754	0.329551	0.346142	0.398699	0.468197	0.522176	0.531299	0.485827	0.384591	0.286138	0.192774	0.0792722	-0.0629991	-0.214491	-0.318267	-0.341062	-0.300028	-0.223261	-0.138938	-0.0778781	-0.0670785	-0.121637	-0.240884	-0.399167	-0.536076	-0.584757	-0.519318	-0.381119	-0.185671	0.0359214	0.241744	0.388243	0.448108	0.417982	0.32911	0.213868	0.0932639	-0.0184721	-0.110897	-0.17186	-0.210687	-0.22293	-0.195053	-0.1138	0.0180142	0.179278	0.365662	0.553123	0.706364
	-1.44483	0.413659	0.471573	0.530933	0.580122	0.598349	0.565076	0.474701	0.333729	0.207122	0.0965571	-0.0206602	-0.152948	-0.27785	-0.341733	-0.324167	-0.254398	-0.167014	-0.0897581	-0.045767	-0.049351	-0.105722	-0.211905	-0.345065	-0.454344	-0.484893	-0.419014	-0.296795	-0.134698	0.0414714	0.20192	0.316537	0.361131	0.326544	0.231954	0.103367	-0.0391603	-0.182583	-0.296165	-0.370432	-0.418322	-0.426632	-0.376249	-0.260851	-0.093414	0.0965464	0.308462	0.523915	0.704987
	-1.43212	0.419871	0.520451	0.60083	0.651201	0.65563	0.596973	0.471272	0.293196	0.139038	0.0140001	-0.100884	-0.213475	-0.301841	-0.323323	-0.275164	-0.19695	-0.122318	-0.0706154	-0.0517464	-0.0648139	-0.105387	-0.16939	-0.240002	-0.28414	-0.270423	-0.197982	-0.100884	0.0064726	0.108314	0.19022	0.244853	0.25579	0.210031	0.113655	-0.0164962	-0.163881	-0.315831	-0.424227	-0.484356	-0.511844	-0.490025	-0.405359	-0.266326	-0.0984625	0.0675317	0.238335	0.409803	0.557385
	-1.4194	0.289866	0.391273	0.477165	0.538671	0.559669	0.520284	0.414035	0.255568	0.117464	0.00744817	-0.0892295	-0.178184	-0.23943	-0.240008	-0.187554	-0.125903	-0.0828131	-0.0664833	-0.0724133	-0.0864907	-0.0986008	-0.106682	-0.102482	-0.0742763	-0.0168341	0.0544001	0.115926	0.158009	0.176816	0.173557	0.163462	0.138009	0.0829804	-0.0066395	-0.123282	-0.254762	-0.387484	-0.463273	-0.485323	-0.472984	-0.413973	-0.306126	-0.169286	-0.0338798	0.0762399	0.175313	0.273567	0.363599
	-1.40669	0.0676771	0.121822	0.189426	0.262206	0.320524	0.338303	0.303303	0.219178	0.137351	0.0661876	-0.00379931	-0.0728495	-0.121907	-0.122828	-0.0837204	-0.0466642	-0.0341143	-0.0472867	-0.0717452	-0.0843155	-0.072056	-0.0356177	0.0266107	0.109224	0.198236	0.268761	0.308059	0.308178	0.270814	0.202995	0.136297	0.0719205	0.00110175	-0.0844957	-0.183118	-0.286775	-0.382767	-0.41614	-0.398969	-0.353947	-0.277641	-0.176444	-0.0694086	0.0215764	0.0845149	0.137003	0.192016	0.247609
	-1.39398	-0.150482	-0.154073	-0.112345	-0.035995	0.0518965	0.122288	0.160317	0.157652	0.138596	0.109548	0.066339	0.014946	-0.0256148	-0.0306093	-0.00511636	0.0146348	0.0110696	-0.0146861	-0.0465375	-0.0594835	-0.038949	0.015014	0.103924	0.215939	0.32879	0.412951	0.461232	0.463109	0.416806	0.319877	0.211205	0.103252	0.000367158	-0.0967706	-0.185858	-0.263343	-0.321496	-0.320102	-0.277805	-0.217494	-0.143027	-0.0646059	0.00692523	0.0633119	0.102336	0.137857	0.173887	0.205675
	-1.38126	-0.300401	-0.339053	-0.318819	-0.255597	-0.171066	-0.0877314	-0.0126121	0.0449996	0.0822061	0.0977103	0.0907805	0.0704562	0.0528018	0.0534125	0.0668347	0.0666288	0.0470231	0.0139015	-0.0202947	-0.0368548	-0.0225227	0.0261598	0.116568	0.240095	0.372704	0.479822	0.554252	0.584046	0.562689	0.471288	0.346019	0.205337	0.0678018	-0.0480816	-0.133851	-0.190464	-0.217396	-0.194541	-0.14155	-0.0765407	-0.00682262	0.0551385	0.104348	0.139395	0.161311	0.175497	0.175595	0.158653
	-1.36855	-0.390513	-0.44263	-0.44067	-0.405495	-0.352144	-0.288201	-0.20311	-0.0964749	0.000423139	0.0729022	0.121375	0.154655	0.179859	0.193862	0.186302	0.144775	0.0853346	0.0257904	-0.022716	-0.0499316	-0.0483716	-0.0126359	0.0701789	0.196465	0.339366	0.458325	0.544848	0.592415	0.597146	0.532671	0.425131	0.288658	0.14761	0.0338168	-0.0385734	-0.0740598	-0.0778416	-0.0502329	-0.00364523	0.0531638	0.111881	0.159047	0.192243	0.210804	0.214157	0.199426	0.154545	0.0821418
	-1.35584	-0.44417	-0.49697	-0.503653	-0.489062	-0.463371	-0.420937	-0.333908	-0.190265	-0.0410335	0.0877439	0.195261	0.288933	0.362957	0.390409	0.35455	0.257319	0.137794	0.0285759	-0.0541417	-0.102407	-0.114928	-0.0886313	-0.0118205	0.111095	0.246891	0.352354	0.42019	0.455598	0.464687	0.430131	0.367038	0.278835	0.183459	0.109537	0.0691218	0.0546436	0.0589598	0.0670891	0.0821964	0.106507	0.132536	0.150195	0.16193	0.169508	0.167759	0.147036	0.0917192	0.00394789
	-1.34313	-0.447271	-0.477417	-0.463454	-0.435601	-0.40887	-0.377247	-0.305821	-0.171599	-0.0165374	0.133063	0.272084	0.404575	0.513657	0.554282	0.503893	0.371063	0.20672	0.0530721	-0.0659359	-0.137187	-0.160137	-0.13659	-0.0630298	0.0480264	0.157334	0.225596	0.250631	0.250062	0.240926	0.224082	0.208077	0.186578	0.163633	0.150101	0.147032	0.142764	0.131998	0.0984245	0.0641104	0.0392216	0.019576	0.00263308	-0.0025409	0.00879617	0.0222583	0.0210979	-0.012252	-0.0796856
	-1.33041	-0.385988	-0.364217	-0.297107	-0.22195	-0.167373	-0.140923	-0.113425	-0.050768	0.0459109	0.162532	0.2887	0.422531	0.542261	0.598043	0.562358	0.439052	0.276823	0.118876	-0.00701356	-0.0822418	-0.102414	-0.0736332	-0.00135846	0.0903602	0.160653	0.179423	0.153752	0.109247	0.0698554	0.0513922	0.0613747	0.087206	0.119417	0.149385	0.165253	0.151632	0.107465	0.0301877	-0.0449	-0.106524	-0.154199	-0.183606	-0.184322	-0.155789	-0.126182	-0.118341	-0.144022	-0.199986
	-1.3177	-0.28587	-0.212583	-0.0926458	0.0323932	0.122251	0.152675	0.137153	0.111302	0.120454	0.169607	0.247959	0.349998	0.455008	0.519467	0.513663	0.4323	0.315382	0.200733	0.112596	0.0672871	0.070727	0.114463	0.189842	0.26308	0.295798	0.267979	0.198734	0.115336	0.044153	0.00681982	0.0139153	0.0488351	0.0927719	0.125266	0.127877	0.0861703	0.00436208	-0.099039	-0.187072	-0.254395	-0.29713	-0.30847	-0.28479	-0.237857	-0.208927	-0.220644	-0.268346	-0.33191
	-1.30499	-0.181983	-0.0975131	0.0364273	0.181286	0.296532	0.348935	0.331159	0.25933	0.202899	0.185913	0.204702	0.257124	0.326827	0.380686	0.392294	0.352766	0.294792	0.248185	0.227262	0.236557	0.277692	0.341669	0.423949	0.487058	0.497232	0.441184	0.347997	0.240985	0.145923	0.0827351	0.06762	0.0820241	0.101154	0.100359	0.0625801	-0.0198163	-0.137036	-0.249853	-0.328623	-0.377744	-0.391835	-0.365469	-0.306744	-0.242742	-0.222133	-0.259825	-0.33151	-0.398121
	-1.29227	-0.101499	-0.0473731	0.0612077	0.194035	0.318738	0.400176	0.411874	0.34051	0.255272	0.19311	0.160252	0.161462	0.187177	0.216315	0.229575	0.219623	0.213536	0.232644	0.278428	0.340025	0.412559	0.488262	0.571029	0.628213	0.632924	0.573926	0.481959	0.373046	0.26986	0.187072	0.146237	0.129615	0.11007	0.0637722	-0.0215766	-0.146167	-0.295854	-0.410829	-0.471155	-0.490915	-0.46319	-0.38629	-0.282106	-0.193278	-0.171281	-0.222012	-0.307783	-0.375367
	-1.27956	-0.0573616	-0.0414009	0.0348723	0.148419	0.272193	0.368172	0.397398	0.330325	0.229972	0.138125	0.0678734	0.0277583	0.0171946	0.0297741	0.0517416	0.0739347	0.115624	0.189034	0.283233	0.375443	0.457168	0.524548	0.590913	0.63461	0.638187	0.590553	0.516193	0.423871	0.330193	0.242399	0.182654	0.136019	0.0802529	-0.00192472	-0.11827	-0.266892	-0.433434	-0.54064	-0.576495	-0.560936	-0.485169	-0.353463	-0.201274	-0.0843191	-0.0537652	-0.109935	-0.211226	-0.296971
	-1.26685	-0.0521204	-0.0609172	-0.00397323	0.0987906	0.219985	0.316009	0.340344	0.26237	0.143566	0.0263936	-0.0719561	-0.143068	-0.178709	-0.169309	-0.124741	-0.0599666	0.0336403	0.157018	0.287328	0.393452	0.467087	0.511497	0.54876	0.5677	0.559922	0.517116	0.458134	0.38823	0.316035	0.238553	0.170173	0.0984365	0.0144696	-0.0856046	-0.204256	-0.343068	-0.493683	-0.57542	-0.582507	-0.534744	-0.423555	-0.260235	-0.0877207	0.0360798	0.068061	0.0134671	-0.0901761	-0.188048
	-1.25414	-0.0708432	-0.096205	-0.056287	0.0329102	0.148109	0.244897	0.271092	0.192877	0.0664659	-0.0662298	-0.184681	-0.281637	-0.344183	-0.349128	-0.296765	-0.200429	-0.0598765	0.11242	0.27943	0.400243	0.467781	0.493659	0.506646	0.500109	0.46984	0.414377	0.355009	0.300437	0.253612	0.200058	0.137896	0.0536026	-0.0463815	-0.149041	-0.249223	-0.353241	-0.462671	-0.510669	-0.495853	-0.433268	-0.317947	-0.167183	-0.0214358	0.0755951	0.100658	0.0686243	0.00718778	-0.0533719
	-1.24142	-0.0885738	-0.124212	-0.110432	-0.0532472	0.0391087	0.132198	0.174996	0.126611	0.0247852	-0.0945776	-0.211321	-0.321121	-0.413137	-0.456435	-0.433767	-0.343248	-0.18487	0.0178532	0.213054	0.34974	0.420525	0.44298	0.448122	0.427597	0.374664	0.295278	0.219349	0.167155	0.142769	0.124848	0.090635	0.0192798	-0.0750226	-0.166326	-0.242217	-0.312432	-0.386582	-0.415336	-0.396294	-0.33828	-0.241051	-0.126739	-0.0289274	0.0300747	0.0505447	0.0573822	0.0664494	0.0750461
	-1.22871	-0.108064	-0.13603	-0.145045	-0.129144	-0.0788173	-0.0115027	0.0361211	0.0286433	-0.0213327	-0.0929261	-0.172746	-0.262898	-0.360021	-0.434408	-0.454647	-0.401684	-0.268512	-0.0815208	0.10166	0.229073	0.293924	0.316127	0.322518	0.299226	0.231861	0.129958	0.0300731	-0.0312311	-0.0424567	-0.0210862	-0.00853804	-0.0371847	-0.0949118	-0.153547	-0.199534	-0.246045	-0.305507	-0.33753	-0.330587	-0.286534	-0.207603	-0.119388	-0.0514348	-0.0125469	0.010223	0.0450627	0.0978806	0.142727
	-1.216	-0.146601	-0.149573	-0.16066	-0.167716	-0.151924	-0.117097	-0.0806684	-0.0608953	-0.0612262	-0.076339	-0.101216	-0.143332	-0.206812	-0.271377	-0.305873	-0.288123	-0.206013	-0.0818676	0.0355251	0.108149	0.137167	0.143469	0.144518	0.119242	0.0441546	-0.0715607	-0.191608	-0.266633	-0.277674	-0.228565	-0.169858	-0.141219	-0.136187	-0.136081	-0.134982	-0.151163	-0.196606	-0.238807	-0.2525	-0.230305	-0.174062	-0.107699	-0.0556279	-0.0216394	0.00608072	0.0500236	0.107401	0.142869
	-1.20328	-0.185932	-0.169301	-0.168796	-0.170098	-0.153563	-0.119438	-0.0777395	-0.04127	-0.0160898	-0.00153242	0.00341459	-0.00656612	-0.0363496	-0.0722662	-0.0905814	-0.0806157	-0.0366535	0.0200777	0.0546407	0.0515033	0.0272551	0.00374926	-0.0118185	-0.0462454	-0.127789	-0.247307	-0.374766	-0.458778	-0.47913	-0.424218	-0.341126	-0.265756	-0.194924	-0.125803	-0.0651462	-0.0364257	-0.0502204	-0.0911814	-0.125582	-0.137798	-0.128972	-0.113044	-0.0987049	-0.0805805	-0.0524316	-0.00279723	0.057314	0.0880082
	-1.19057	-0.152356	-0.139178	-0.138071	-0.129426	-0.0928106	-0.0300042	0.0432677	0.0982496	0.129187	0.14043	0.130993	0.102684	0.0579724	0.0194859	0.0134648	0.0376265	0.0805512	0.112445	0.104135	0.0572036	0.00121419	-0.0427378	-0.0749512	-0.123693	-0.212684	-0.328314	-0.448235	-0.529599	-0.557968	-0.512929	-0.428977	-0.330792	-0.217417	-0.100897	0.00159332	0.0662523	0.0877406	0.0618557	0.018968	-0.0254303	-0.0752707	-0.13197	-0.181121	-0.200804	-0.187403	-0.139164	-0.0692697	-0.0186285
	-1.17786	-0.00110516	-0.0100934	-0.0338568	-0.0450781	-0.0163497	0.0554036	0.15155	0.224477	0.260238	0.261638	0.222809	0.149038	0.0520381	-0.0243119	-0.0386489	0.00178798	0.0692925	0.121961	0.127613	0.0909318	0.0434108	0.00228506	-0.0365495	-0.0988451	-0.195401	-0.303896	-0.406721	-0.473688	-0.499175	-0.462617	-0.384274	-0.280362	-0.15587	-0.0329416	0.068244	0.132865	0.168387	0.162318	0.13329	0.0864621	0.0102404	-0.092252	-0.191719	-0.254603	-0.277033	-0.260048	-0.207429	-0.149832
	-1.16515	0.198286	0.159051	0.0931367	0.0319711	0.0136152	0.0542996	0.142827	0.226357	0.274306	0.278404	0.227942	0.127454	-0.00584662	-0.111813	-0.136255	-0.0857973	0.00586216	0.0915683	0.135138	0.134534	0.114126	0.0855032	0.0441313	-0.0304205	-0.133856	-0.235244	-0.318594	-0.364431	-0.374053	-0.331274	-0.247491	-0.138955	-0.0213151	0.0778643	0.143085	0.176078	0.201307	0.208249	0.204942	0.184218	0.125604	0.0275574	-0.0811414	-0.168793	-0.230206	-0.262398	-0.254637	-0.219107
	-1.15243	0.320808	0.249255	0.148547	0.0483642	-0.00857532	0.00215073	0.0750232	0.159042	0.211594	0.216219	0.163537	0.0599917	-0.0737735	-0.175249	-0.19199	-0.132127	-0.027781	0.076958	0.145854	0.170457	0.166628	0.140725	0.0900045	0.0014323	-0.108989	-0.204843	-0.271855	-0.296009	-0.28033	-0.212664	-0.105204	0.0183544	0.130181	0.201472	0.225454	0.219537	0.220487	0.220136	0.224692	0.221974	0.1879	0.11659	0.0291684	-0.0525455	-0.122849	-0.173418	-0.18656	-0.163737
	-1.13972	0.333554	0.240731	0.138073	0.0486048	0.00644166	0.0269125	0.0961657	0.160655	0.186885	0.165972	0.0951621	-0.0140515	-0.137125	-0.216356	-0.212415	-0.14056	-0.0315887	0.07607	0.149743	0.17963	0.177126	0.145319	0.0826584	-0.0187659	-0.13764	-0.234335	-0.295267	-0.303949	-0.259479	-0.152123	-0.00449868	0.14718	0.264071	0.319786	0.315376	0.275649	0.24059	0.203442	0.180956	0.165288	0.136363	0.0884753	0.0341669	-0.015751	-0.058066	-0.0811382	-0.0693592	-0.0273663
	-1.12701	0.285428	0.199252	0.131226	0.0946407	0.105889	0.159545	0.225138	0.24604	0.218134	0.150975	0.0481764	-0.0768282	-0.197668	-0.260472	-0.239202	-0.15826	-0.0491563	0.053843	0.122067	0.147683	0.142031	0.107883	0.042202	-0.0643964	-0.192548	-0.30068	-0.37107	-0.376789	-0.31005	-0.161437	0.0314774	0.217852	0.350171	0.404555	0.38515	0.315989	0.234801	0.143161	0.0774716	0.0387045	0.0140641	-0.00460277	-0.0190425	-0.0318264	-0.0448246	-0.0422725	-0.00747985	0.0511092
	-1.11429	0.241188	0.185301	0.163888	0.181187	0.239228	0.317319	0.373201	0.350239	0.274246	0.170752	0.0466334	-0.0857664	-0.204089	-0.25995	-0.234006	-0.154259	-0.050517	0.0449593	0.104441	0.121788	0.110693	0.076382	0.013949	-0.0915186	-0.226838	-0.350067	-0.436581	-0.448546	-0.372473	-0.197865	0.0268656	0.24064	0.390737	0.452426	0.42784	0.337202	0.216315	0.079268	-0.0165478	-0.0609097	-0.0624546	-0.0391281	-0.0143132	-0.00792911	-0.0245662	-0.0401688	-0.0268513	0.0153682
	-1.10158	0.199823	0.173477	0.18298	0.227473	0.305793	0.396553	0.455983	0.425127	0.340384	0.234237	0.114902	-0.00370906	-0.106138	-0.155161	-0.134042	-0.0669299	0.022292	0.102689	0.145232	0.14378	0.114843	0.066901	-0.00329342	-0.110822	-0.245398	-0.366958	-0.451513	-0.460141	-0.378629	-0.19686	0.0351104	0.256219	0.414041	0.482122	0.458637	0.359777	0.22023	0.0598854	-0.0495623	-0.0906733	-0.0716003	-0.0190824	0.0263496	0.0306151	-0.0103292	-0.06414	-0.0895222	-0.0716939
	-1.08887	0.139118	0.133051	0.156607	0.206943	0.286259	0.38148	0.45723	0.453281	0.398123	0.322398	0.23415	0.151863	0.0867044	0.0606783	0.0833018	0.132954	0.193404	0.238561	0.241729	0.198607	0.129072	0.0435909	-0.0556816	-0.17327	-0.293371	-0.381628	-0.428187	-0.405031	-0.304668	-0.122937	0.0955062	0.299211	0.443852	0.507505	0.48633	0.391068	0.251613	0.0820473	-0.0413871	-0.0974794	-0.0930093	-0.0524662	-0.0159136	-0.0186012	-0.0669097	-0.129104	-0.159702	-0.137315
	-1.07615	0.0838429	0.10636	0.145749	0.196768	0.261709	0.335933	0.402188	0.416325	0.39855	0.36979	0.334361	0.313291	0.315784	0.346	0.395445	0.434293	0.453581	0.438726	0.373679	0.263051	0.132124	-0.00792893	-0.149089	-0.279652	-0.373247	-0.405571	-0.388906	-0.312197	-0.181482	-0.00481242	0.181542	0.341776	0.449604	0.497379	0.482853	0.408492	0.29233	0.131446	-0.00418939	-0.0922041	-0.135823	-0.147528	-0.148902	-0.161103	-0.197011	-0.236461	-0.240246	-0.191705
	-1.06344	0.0678802	0.133091	0.196189	0.247425	0.283686	0.30543	0.318218	0.313721	0.315938	0.331943	0.358635	0.414707	0.505745	0.615893	0.713184	0.753456	0.734381	0.656041	0.518206	0.338686	0.148992	-0.0400142	-0.216634	-0.356065	-0.423059	-0.403395	-0.329835	-0.209477	-0.0643733	0.0839806	0.209795	0.297867	0.350023	0.379153	0.387977	0.369341	0.324004	0.220768	0.106733	0.00281709	-0.0935576	-0.181602	-0.254924	-0.30861	-0.355558	-0.388973	-0.377639	-0.312004
	-1.05073	0.0960194	0.191049	0.269684	0.318513	0.32871	0.300843	0.255094	0.216006	0.220292	0.265952	0.342098	0.460971	0.620861	0.788357	0.917204	0.958757	0.918462	0.807898	0.638236	0.43319	0.225094	0.0209149	-0.166656	-0.307317	-0.359932	-0.3141	-0.213052	-0.081204	0.0454594	0.134129	0.171182	0.164077	0.146752	0.154463	0.199138	0.267473	0.343742	0.360317	0.322037	0.242649	0.112371	-0.0606072	-0.240301	-0.387764	-0.499623	-0.573516	-0.580087	-0.512439
	-1.03802	0.118677	0.206253	0.278493	0.322776	0.325963	0.282111	0.212456	0.157158	0.162735	0.225443	0.32871	0.475256	0.653715	0.821998	0.936586	0.961243	0.913144	0.811872	0.67053	0.505279	0.337147	0.162946	-0.00585438	-0.138671	-0.1879	-0.139805	-0.0354845	0.0877749	0.18354	0.207458	0.155406	0.0509526	-0.0464186	-0.0787036	-0.0186518	0.122729	0.319684	0.474732	0.540924	0.517106	0.381801	0.143258	-0.13871	-0.392764	-0.591061	-0.726727	-0.766241	-0.701838
	-1.0253	0.0938038	0.150605	0.203246	0.241335	0.245597	0.200475	0.125452	0.0725355	0.0899673	0.171782	0.296905	0.456798	0.629823	0.770725	0.845951	0.838038	0.780287	0.701594	0.613547	0.518313	0.417129	0.294185	0.159381	0.0432124	0.000237388	0.048733	0.155403	0.276567	0.358663	0.343261	0.229433	0.0447969	-0.137723	-0.238348	-0.209797	-0.0528573	0.202928	0.451861	0.602602	0.63651	0.526249	0.278187	-0.0381211	-0.337083	-0.578058	-0.750248	-0.816902	-0.768311
	-1.01259	0.0348502	0.0679955	0.10492	0.133343	0.126537	0.0629035	-0.0325362	-0.0860226	-0.0513527	0.0576978	0.216527	0.40689	0.597975	0.73702	0.792313	0.758318	0.683963	0.609317	0.548121	0.493092	0.43135	0.340868	0.233125	0.141039	0.120609	0.187224	0.30942	0.439797	0.521805	0.485508	0.33059	0.0830553	-0.178038	-0.356192	-0.386605	-0.260098	-0.009661	0.271438	0.463486	0.535617	0.467429	0.269411	0.00595382	-0.248807	-0.4624	-0.627433	-0.710957	-0.700582
	-0.999877	-0.0159927	0.00276507	0.0260099	0.0390301	0.0118504	-0.0782378	-0.198791	-0.255352	-0.20559	-0.0714728	0.122073	0.35175	0.580566	0.743628	0.802306	0.755831	0.66295	0.571082	0.497277	0.433699	0.366929	0.279122	0.187602	0.129503	0.151591	0.25375	0.396194	0.527776	0.594218	0.525911	0.328058	0.029573	-0.284676	-0.512053	-0.581925	-0.484499	-0.259996	0.0200654	0.2213	0.307421	0.273414	0.14081	-0.0356188	-0.205464	-0.356174	-0.488321	-0.577147	-0.607621
	-0.987165	-0.0212114	-0.0308541	-0.0386542	-0.0533955	-0.0995535	-0.197581	-0.314243	-0.35311	-0.283584	-0.130923	0.0829447	0.333326	0.578441	0.744241	0.789176	0.719546	0.600106	0.47938	0.374528	0.283066	0.198043	0.111317	0.045442	0.0385347	0.117468	0.25812	0.409883	0.522904	0.55056	0.43769	0.201995	-0.119612	-0.43921	-0.662697	-0.729561	-0.639181	-0.43803	-0.175311	0.0147137	0.0954536	0.0742365	-0.0185774	-0.134492	-0.240143	-0.339943	-0.440043	-0.519943	-0.56298
	-0.974452	0.0334826	-0.022143	-0.0840968	-0.147166	-0.22084	-0.316688	-0.403014	-0.397412	-0.293011	-0.117336	0.111213	0.366939	0.600451	0.731755	0.725682	0.602102	0.433725	0.269312	0.126633	0.0109168	-0.0796225	-0.144645	-0.163257	-0.103879	0.0346199	0.206395	0.355957	0.444167	0.43653	0.299568	0.0649922	-0.224871	-0.49026	-0.66034	-0.696683	-0.609387	-0.441303	-0.22378	-0.0688301	-0.0070513	-0.0283124	-0.103938	-0.19263	-0.269193	-0.345724	-0.4283	-0.493345	-0.522487
	-0.961739	0.113088	0.0290082	-0.0799884	-0.196637	-0.3111	-0.418252	-0.482851	-0.436528	-0.298276	-0.100798	0.141132	0.40243	0.625884	0.724094	0.666235	0.482638	0.253963	0.0325921	-0.157514	-0.300378	-0.393513	-0.431904	-0.402997	-0.285356	-0.100672	0.0931556	0.240776	0.317716	0.303296	0.184991	0.00270636	-0.202914	-0.371858	-0.463829	-0.464246	-0.38798	-0.263264	-0.114151	-0.0122299	0.0244744	0.00163655	-0.0617414	-0.136211	-0.204607	-0.278394	-0.358794	-0.417134	-0.432745
	-0.949026	0.187771	0.129245	0.0251658	-0.104784	-0.238287	-0.35714	-0.425089	-0.385882	-0.262207	-0.0843867	0.138974	0.390091	0.613004	0.714145	0.652541	0.451712	0.190935	-0.0740707	-0.309497	-0.484839	-0.590251	-0.619431	-0.569628	-0.428106	-0.22899	-0.0310663	0.113647	0.192153	0.194947	0.12341	0.0161331	-0.0935101	-0.166698	-0.186788	-0.154101	-0.0814782	0.0200591	0.116728	0.175565	0.193119	0.166258	0.102935	0.0235962	-0.0600524	-0.149812	-0.238534	-0.29679	-0.304799
	-0.936313	0.238861	0.251802	0.211618	0.132802	0.0364729	-0.062762	-0.143459	-0.168625	-0.130186	-0.036857	0.112621	0.313129	0.521766	0.648802	0.633457	0.474119	0.234561	-0.0319368	-0.283572	-0.475524	-0.587816	-0.615145	-0.564222	-0.433803	-0.26142	-0.0952665	0.0250454	0.0976435	0.119313	0.0947979	0.0516919	0.0123085	0.0017807	0.0288969	0.0910175	0.180389	0.297714	0.387137	0.435932	0.450513	0.414884	0.325259	0.202804	0.0684458	-0.0595602	-0.163041	-0.214268	-0.201388
	-0.9236	0.253303	0.335529	0.370048	0.367529	0.341182	0.288756	0.203849	0.0992825	0.0289913	0.0159317	0.0712771	0.198547	0.36887	0.507751	0.54427	0.451282	0.270352	0.0455297	-0.180015	-0.353586	-0.446016	-0.45385	-0.394767	-0.288396	-0.173988	-0.0788087	-0.0154646	0.0301603	0.0582355	0.0681047	0.0699652	0.0725486	0.0944255	0.147199	0.232558	0.346996	0.497038	0.606551	0.669418	0.696011	0.655412	0.528584	0.340394	0.133085	-0.0488828	-0.174661	-0.213892	-0.16599
	-0.910887	0.218359	0.32854	0.398415	0.44153	0.467483	0.4585	0.383977	0.239986	0.109605	0.0361988	0.0346018	0.106928	0.228324	0.34369	0.395124	0.350142	0.233794	0.0756787	-0.0897512	-0.212749	-0.26019	-0.230788	-0.152592	-0.0687653	-0.0193331	-0.00586776	-0.00778273	0.00361592	0.0303921	0.0624607	0.0930886	0.119265	0.156552	0.220648	0.31685	0.443628	0.610866	0.732647	0.809343	0.853655	0.822201	0.679593	0.446812	0.179581	-0.0549075	-0.212879	-0.256231	-0.189516
	-0.898174	0.110078	0.211372	0.282046	0.339487	0.393626	0.419089	0.374012	0.247244	0.123355	0.0487479	0.0341957	0.074475	0.142015	0.200987	0.224076	0.195435	0.133782	0.0519951	-0.0333852	-0.0876776	-0.0832496	-0.0221013	0.0647719	0.124894	0.126125	0.0888903	0.0551761	0.0556707	0.0891986	0.133148	0.17033	0.193032	0.218508	0.268768	0.352916	0.470548	0.632488	0.7529	0.836825	0.897853	0.886541	0.757398	0.521863	0.232317	-0.0341713	-0.225177	-0.296594	-0.248214
	-0.885461	-0.0400897	0.0492469	0.125902	0.20335	0.288851	0.354789	0.356988	0.275149	0.181991	0.121143	0.0969665	0.0998636	0.102993	0.0907559	0.0672841	0.0373306	0.0181349	0.00873095	0.00502136	0.0182056	0.0618539	0.131039	0.203686	0.239093	0.223137	0.185994	0.170233	0.195817	0.251028	0.296182	0.311872	0.293241	0.266083	0.266969	0.313796	0.407747	0.555161	0.674673	0.76447	0.834426	0.837404	0.728902	0.51644	0.244823	-0.0151615	-0.214426	-0.31198	-0.300855
	-0.872748	-0.125902	-0.0278353	0.070957	0.173459	0.284087	0.38111	0.425375	0.382352	0.310387	0.248554	0.196416	0.147809	0.0842682	0.0121596	-0.0435262	-0.0713769	-0.0587942	-0.0160561	0.0356871	0.0853694	0.133929	0.180171	0.221515	0.242177	0.24424	0.248591	0.279496	0.341922	0.414114	0.44429	0.419777	0.343515	0.253108	0.200944	0.213377	0.289662	0.424791	0.540997	0.623804	0.679109	0.671279	0.568924	0.386417	0.166341	-0.0395697	-0.200139	-0.288336	-0.299561
	-0.860036	-0.0567415	0.0643841	0.172915	0.263631	0.348224	0.426099	0.476116	0.456468	0.403838	0.341767	0.263948	0.172387	0.0622653	-0.0388233	-0.0956288	-0.104409	-0.0641197	0.00436503	0.0665974	0.0992887	0.103595	0.094093	0.0939203	0.115494	0.163483	0.230025	0.306053	0.381935	0.436406	0.427846	0.361374	0.252205	0.146371	0.0958758	0.120931	0.208374	0.33778	0.431433	0.475307	0.48183	0.433689	0.321737	0.171852	0.0231307	-0.0973835	-0.181744	-0.223298	-0.230051
	-0.847323	0.139069	0.271801	0.35631	0.385659	0.388515	0.395278	0.41298	0.406622	0.38251	0.33742	0.256533	0.147519	0.0196707	-0.0829307	-0.120271	-0.0978068	-0.0290787	0.0500311	0.0928345	0.0734027	0.00481663	-0.0754357	-0.118946	-0.0880973	0.0132997	0.140442	0.245577	0.306942	0.311947	0.249765	0.151036	0.0468766	-0.014031	0.000575516	0.0876745	0.213078	0.343417	0.399555	0.386098	0.332269	0.237915	0.11436	-0.00460833	-0.0882713	-0.131001	-0.141012	-0.130545	-0.119965
	-0.83461	0.330426	0.441506	0.477795	0.434223	0.352953	0.286776	0.265477	0.26695	0.269386	0.246026	0.17654	0.0685823	-0.0595611	-0.154992	-0.176398	-0.132046	-0.0437535	0.0423223	0.0712214	0.0171687	-0.0975681	-0.220207	-0.287732	-0.248089	-0.112884	0.0487006	0.164738	0.209175	0.175614	0.0783071	-0.0334391	-0.116899	-0.124947	-0.0457505	0.0962142	0.25223	0.385536	0.41902	0.375221	0.294967	0.185031	0.0633186	-0.0340582	-0.0809906	-0.0814926	-0.0505393	-0.0120058	0.0100156
	-0.821897	0.450324	0.506061	0.48788	0.394195	0.268921	0.167681	0.126285	0.131171	0.145835	0.133797	0.0764361	-0.0203234	-0.137198	-0.222576	-0.240029	-0.198092	-0.114564	-0.0299438	0.00436312	-0.0367611	-0.134631	-0.240306	-0.295635	-0.253162	-0.124825	0.0250711	0.130833	0.172323	0.143736	0.0592112	-0.0341605	-0.0973955	-0.090053	-0.00494102	0.133365	0.282239	0.414148	0.455653	0.429303	0.372646	0.287792	0.187009	0.106178	0.0733886	0.0885363	0.134338	0.179271	0.199167
	-0.809184	0.503672	0.489993	0.420236	0.299471	0.165935	0.0638798	0.0217518	0.0295707	0.0479691	0.041133	-0.00331296	-0.0779041	-0.165062	-0.223553	-0.231233	-0.20184	-0.142873	-0.0764928	-0.0365225	-0.0418968	-0.0839749	-0.133679	-0.155612	-0.123414	-0.0431611	0.0518535	0.125587	0.168548	0.174303	0.142333	0.0991388	0.0641605	0.0637848	0.110474	0.197287	0.304922	0.423536	0.48231	0.490338	0.472709	0.423939	0.352914	0.296361	0.2817	0.315237	0.378934	0.430573	0.440378
	-0.796471	0.473124	0.395451	0.284345	0.15514	0.0388211	-0.0385029	-0.0639356	-0.0483086	-0.0283029	-0.0323333	-0.0635354	-0.108567	-0.147628	-0.153499	-0.126457	-0.0926135	-0.0540989	-0.0159364	0.0107558	0.0220177	0.0236546	0.0233447	0.0287001	0.0401883	0.057963	0.0843679	0.116308	0.154352	0.191593	0.215602	0.230592	0.234019	0.23385	0.242955	0.269848	0.319252	0.399853	0.449207	0.466455	0.463408	0.432069	0.386885	0.36668	0.390567	0.459897	0.555403	0.623718	0.628066
	-0.783758	0.324494	0.18873	0.0473747	-0.0717738	-0.14527	-0.170546	-0.158182	-0.126335	-0.107895	-0.116656	-0.141119	-0.160451	-0.149775	-0.092972	-0.0139423	0.04508	0.0796144	0.0934575	0.0931814	0.09439	0.111477	0.141315	0.171088	0.177676	0.159136	0.138514	0.138454	0.169642	0.224377	0.281284	0.332904	0.364102	0.367153	0.347774	0.316538	0.291319	0.295509	0.293121	0.285433	0.270739	0.242801	0.222767	0.247894	0.325247	0.437957	0.561666	0.643798	0.651975
	-0.771045	0.122413	-0.074958	-0.25076	-0.362643	-0.39198	-0.359741	-0.301578	-0.244635	-0.222746	-0.235027	-0.253855	-0.253903	-0.207381	-0.1039	0.0164252	0.0976849	0.131236	0.12527	0.0983425	0.0840013	0.109226	0.170895	0.24449	0.285117	0.275936	0.243683	0.23083	0.259055	0.322954	0.39174	0.45554	0.494054	0.488585	0.436294	0.341388	0.225459	0.122883	0.0398359	-0.0107672	-0.0443864	-0.0655992	-0.0521112	0.0235931	0.154159	0.300452	0.431507	0.509926	0.518734
	-0.758332	-0.00604194	-0.260481	-0.483464	-0.617174	-0.639935	-0.58404	-0.497816	-0.40945	-0.364208	-0.359561	-0.360322	-0.341786	-0.275883	-0.153642	-0.0203408	0.0619791	0.0824026	0.052416	0.000494413	-0.0261375	0.00767815	0.101369	0.222723	0.311873	0.334503	0.313388	0.301755	0.329683	0.398741	0.476281	0.551752	0.59953	0.590968	0.514752	0.368489	0.174754	-0.0241001	-0.184879	-0.280062	-0.334293	-0.350992	-0.308392	-0.192252	-0.0261415	0.133142	0.252721	0.310456	0.301585
	-0.745619	-0.0166791	-0.294157	-0.551524	-0.720919	-0.770734	-0.727324	-0.634922	-0.517548	-0.437821	-0.403897	-0.383548	-0.353722	-0.285454	-0.167822	-0.043506	0.0260393	0.027688	-0.0277774	-0.10703	-0.155645	-0.136564	-0.0495613	0.0709423	0.169257	0.207874	0.203731	0.201557	0.233345	0.306284	0.398936	0.498616	0.574532	0.58992	0.524123	0.370217	0.15105	-0.0884195	-0.290042	-0.417154	-0.495946	-0.527361	-0.487078	-0.367007	-0.199866	-0.0525019	0.0427089	0.0704042	0.0288362
	-0.732906	0.0415099	-0.207052	-0.454481	-0.634668	-0.705858	-0.678493	-0.585802	-0.455722	-0.361443	-0.318952	-0.301252	-0.283188	-0.233182	-0.135289	-0.0264819	0.0333277	0.0270166	-0.041297	-0.144506	-0.231032	-0.264666	-0.24062	-0.183415	-0.124083	-0.088786	-0.0709793	-0.0551997	-0.0148511	0.0563462	0.154518	0.267846	0.367856	0.419112	0.39385	0.280414	0.0965585	-0.118957	-0.31072	-0.44469	-0.543457	-0.603383	-0.596214	-0.511068	-0.377005	-0.265049	-0.210461	-0.221577	-0.298687
	-0.720194	0.153879	-0.034441	-0.240889	-0.410238	-0.493202	-0.481762	-0.397775	-0.279823	-0.199479	-0.172678	-0.17661	-0.183465	-0.161525	-0.0901661	0.0012599	0.054779	0.0505628	-0.0155608	-0.130573	-0.254366	-0.351258	-0.404297	-0.418205	-0.396003	-0.354888	-0.306298	-0.270603	-0.232241	-0.188159	-0.12349	-0.0388661	0.0510298	0.124104	0.148337	0.102714	-0.010388	-0.16707	-0.319049	-0.440552	-0.546125	-0.624495	-0.644798	-0.595198	-0.500882	-0.435045	-0.435365	-0.498162	-0.617996
	-0.707481	0.341775	0.206831	0.0281902	-0.14947	-0.270284	-0.307009	-0.264321	-0.175789	-0.106206	-0.0769891	-0.0753006	-0.0788028	-0.0650442	-0.0169294	0.0463356	0.0783471	0.0662927	0.00376872	-0.107253	-0.240284	-0.36391	-0.45258	-0.495432	-0.479371	-0.42106	-0.350071	-0.311218	-0.301614	-0.31781	-0.324572	-0.301986	-0.24555	-0.160879	-0.0858249	-0.056442	-0.0924542	-0.188689	-0.306111	-0.418255	-0.523517	-0.599871	-0.615437	-0.567259	-0.49092	-0.461095	-0.512379	-0.633111	-0.810172
	-0.694768	0.538247	0.435333	0.260062	0.0502552	-0.134995	-0.252861	-0.282649	-0.225249	-0.139402	-0.064127	-0.00520938	0.0429332	0.0820338	0.112959	0.128496	0.110155	0.0684666	0.00653859	-0.0763882	-0.169139	-0.258149	-0.329243	-0.371299	-0.366208	-0.323111	-0.27155	-0.259895	-0.293439	-0.367717	-0.433468	-0.456763	-0.422224	-0.326062	-0.210352	-0.121403	-0.095225	-0.142426	-0.23916	-0.350241	-0.453947	-0.518539	-0.513517	-0.448102	-0.373051	-0.361646	-0.443246	-0.606028	-0.831304
	-0.682055	0.588253	0.510243	0.348485	0.130327	-0.0922435	-0.2725	-0.367227	-0.336623	-0.230235	-0.101996	0.0252671	0.136073	0.207667	0.21969	0.175638	0.0917234	0.0124396	-0.0386222	-0.06	-0.0621306	-0.0657337	-0.0876454	-0.129929	-0.176179	-0.210216	-0.231163	-0.270033	-0.331416	-0.415358	-0.477874	-0.496008	-0.462266	-0.371401	-0.256223	-0.153344	-0.0976616	-0.10718	-0.173721	-0.267271	-0.358085	-0.411716	-0.401677	-0.34081	-0.279216	-0.282642	-0.375693	-0.546637	-0.776329
	-0.669342	0.43641	0.390665	0.276965	0.103877	-0.0950295	-0.281953	-0.4054	-0.401038	-0.301794	-0.160724	-0.00591627	0.132827	0.215587	0.207398	0.115604	-0.020722	-0.128094	-0.159294	-0.107453	-0.00498794	0.089482	0.125279	0.0815922	-0.0330236	-0.171865	-0.28611	-0.378009	-0.443968	-0.491371	-0.496435	-0.470895	-0.431108	-0.373606	-0.307705	-0.240848	-0.190496	-0.174091	-0.190189	-0.237377	-0.297832	-0.34213	-0.347287	-0.319514	-0.292097	-0.315876	-0.409035	-0.557477	-0.750284
	-0.656629	0.2343	0.230651	0.182999	0.0820551	-0.0585318	-0.214447	-0.338818	-0.361175	-0.292231	-0.173729	-0.0309208	0.105015	0.188396	0.176091	0.068812	-0.0917051	-0.218625	-0.248056	-0.163529	-0.00521167	0.146905	0.220389	0.177713	0.018803	-0.192266	-0.37173	-0.499017	-0.560736	-0.566522	-0.508249	-0.432947	-0.382602	-0.357095	-0.343917	-0.321432	-0.287728	-0.257747	-0.232976	-0.239208	-0.274368	-0.316239	-0.342549	-0.350116	-0.354125	-0.388097	-0.462976	-0.568239	-0.711561
	-0.643916	0.123468	0.172205	0.186882	0.151435	0.0686527	-0.0472523	-0.159673	-0.205289	-0.17169	-0.0867543	0.0278178	0.149358	0.236353	0.241545	0.153477	0.00157677	-0.131813	-0.181137	-0.122725	0.0116653	0.146293	0.205944	0.147509	-0.0294727	-0.258568	-0.450792	-0.582416	-0.633733	-0.611386	-0.5104	-0.395633	-0.323895	-0.299495	-0.300822	-0.292871	-0.264892	-0.231372	-0.202658	-0.208953	-0.251089	-0.311458	-0.366814	-0.404278	-0.423602	-0.447708	-0.484915	-0.536098	-0.63111
	-0.631203	0.110091	0.221497	0.29719	0.320562	0.292299	0.221019	0.129207	0.0567171	0.0399532	0.0704173	0.131287	0.211428	0.281091	0.301388	0.254664	0.150757	0.0508612	0.00411351	0.0272303	0.0976105	0.160924	0.158935	0.0598265	-0.129637	-0.346753	-0.514715	-0.620304	-0.641836	-0.58454	-0.447621	-0.302054	-0.209161	-0.176003	-0.176036	-0.170019	-0.144422	-0.111606	-0.0948089	-0.118214	-0.18089	-0.271926	-0.370175	-0.452096	-0.499665	-0.528636	-0.54808	-0.564343	-0.619288
	-0.61849	0.187013	0.360431	0.49358	0.566923	0.582148	0.546751	0.468028	0.353594	0.26339	0.209885	0.182074	0.179848	0.190565	0.202638	0.204501	0.184349	0.170874	0.183484	0.216595	0.245645	0.240282	0.170153	0.0248368	-0.181179	-0.388638	-0.530219	-0.599804	-0.575862	-0.466003	-0.284887	-0.112306	-0.0138448	0.00310794	-0.0229805	-0.0427042	-0.0330712	0.00273665	0.0326212	0.0300629	-0.0129253	-0.103327	-0.233931	-0.377713	-0.498097	-0.590856	-0.657717	-0.694614	-0.739696
	-0.605777	0.358315	0.570947	0.72802	0.808484	0.820332	0.778952	0.686357	0.530556	0.381031	0.254931	0.14184	0.0507628	-0.0101009	-0.0157322	0.0361964	0.115571	0.216868	0.325409	0.407817	0.430159	0.381778	0.2583	0.0694562	-0.162651	-0.378056	-0.512187	-0.560195	-0.502008	-0.34787	-0.127388	0.0684782	0.166468	0.157624	0.0920355	0.0333193	0.0206996	0.066174	0.136433	0.195722	0.221911	0.182731	0.0588323	-0.131734	-0.340977	-0.53278	-0.689777	-0.791948	-0.866478
	-0.593065	0.571687	0.781656	0.909021	0.938442	0.893613	0.807748	0.690933	0.526318	0.368146	0.219659	0.0673944	-0.0726873	-0.171572	-0.174591	-0.0668234	0.110511	0.324393	0.528202	0.661101	0.678793	0.588622	0.407979	0.165875	-0.105623	-0.341475	-0.481377	-0.52573	-0.45944	-0.294348	-0.0621498	0.146232	0.255367	0.250706	0.179154	0.106269	0.0813891	0.131416	0.225809	0.328641	0.413818	0.433213	0.346139	0.157996	-0.0865626	-0.333189	-0.549311	-0.708154	-0.823821
	-0.580352	0.673631	0.836637	0.904415	0.867835	0.766026	0.647763	0.530932	0.392991	0.25601	0.110169	-0.0518826	-0.2062	-0.305285	-0.275583	-0.0993412	0.172773	0.488539	0.776544	0.950004	0.953305	0.811452	0.565624	0.269735	-0.0329976	-0.275986	-0.411729	-0.45301	-0.393755	-0.247099	-0.0384082	0.15847	0.278367	0.300992	0.256149	0.193036	0.156555	0.181208	0.245701	0.331096	0.417053	0.459319	0.417625	0.287779	0.0936787	-0.124551	-0.338721	-0.520524	-0.662858
	-0.567639	0.601234	0.692647	0.712469	0.648882	0.539755	0.430492	0.331755	0.212522	0.0724011	-0.0967029	-0.282673	-0.449543	-0.531874	-0.445337	-0.186324	0.176325	0.577816	0.935486	1.14607	1.14473	0.970948	0.69019	0.381502	0.0938553	-0.117367	-0.226624	-0.256448	-0.20984	-0.0983372	0.0579724	0.211568	0.313706	0.342682	0.311285	0.245972	0.177578	0.139106	0.129259	0.154556	0.202958	0.247777	0.263452	0.235403	0.153236	0.0199595	-0.153933	-0.337427	-0.496311
	-0.554926	0.460009	0.485989	0.48708	0.441112	0.365241	0.280008	0.177091	0.0299402	-0.15477	-0.374547	-0.596481	-0.772997	-0.821537	-0.657746	-0.309961	0.125238	0.575996	0.96467	1.19297	1.19989	1.03439	0.774403	0.509106	0.282527	0.12995	0.0534388	0.0305122	0.0532157	0.116225	0.204463	0.295601	0.353862	0.358427	0.311143	0.221541	0.107256	-0.00466749	-0.0890714	-0.1217	-0.10784	-0.0531034	0.0339035	0.128225	0.183088	0.162338	0.0602424	-0.0991559	-0.266304
	-0.542213	0.32804	0.313474	0.316042	0.301955	0.260598	0.18113	0.0412411	-0.160061	-0.391182	-0.642207	-0.869139	-1.02133	-1.00697	-0.75452	-0.330975	0.140227	0.585445	0.944071	1.14434	1.14718	1.00661	0.7939	0.587671	0.419703	0.310484	0.249646	0.218712	0.208312	0.218875	0.24461	0.281906	0.302994	0.286057	0.222813	0.112881	-0.0326845	-0.191912	-0.315681	-0.378178	-0.38435	-0.321063	-0.177817	0.0196523	0.202641	0.306455	0.312	0.221605	0.0788345
	-0.5295	0.184046	0.147572	0.152492	0.156054	0.126951	0.0343125	-0.142408	-0.36903	-0.600242	-0.826752	-1.00241	-1.08314	-0.98233	-0.651111	-0.18692	0.271285	0.655727	0.928892	1.05384	1.02245	0.891684	0.715523	0.550528	0.414653	0.322477	0.264807	0.22416	0.189921	0.162828	0.147555	0.152888	0.157379	0.13769	0.0756993	-0.0340934	-0.181657	-0.347495	-0.468456	-0.530674	-0.545589	-0.488655	-0.332037	-0.0905471	0.167796	0.365894	0.473292	0.474076	0.395823
	-0.516787	-0.00582141	-0.0633113	-0.0760472	-0.0882304	-0.135954	-0.251159	-0.43852	-0.631469	-0.799416	-0.944513	-1.02251	-0.999625	-0.805913	-0.421781	0.037283	0.431636	0.709591	0.859362	0.877989	0.788743	0.652162	0.507723	0.388174	0.296802	0.237961	0.202173	0.170023	0.129868	0.0810316	0.0363393	0.0139751	-0.0003669	-0.0259984	-0.0840021	-0.180128	-0.304008	-0.438152	-0.518108	-0.550668	-0.555378	-0.506749	-0.371025	-0.150755	0.100451	0.311029	0.4504	0.501901	0.481763
	-0.504074	-0.156359	-0.232899	-0.28591	-0.347919	-0.442355	-0.587483	-0.766696	-0.887862	-0.951454	-0.979553	-0.934122	-0.791082	-0.504321	-0.0921201	0.319904	0.606536	0.742733	0.743668	0.639356	0.483944	0.342812	0.245804	0.203241	0.201453	0.220792	0.236818	0.229833	0.190576	0.121602	0.0402154	-0.0252143	-0.0796606	-0.130921	-0.192983	-0.26736	-0.344204	-0.409958	-0.41734	-0.394016	-0.362003	-0.304507	-0.195995	-0.0339615	0.143632	0.287886	0.381531	0.413464	0.396361
	-0.491361	-0.167644	-0.236377	-0.322574	-0.4385	-0.585299	-0.761778	-0.93148	-0.985706	-0.947859	-0.857464	-0.689403	-0.430876	-0.0666913	0.342789	0.672277	0.8258	0.812301	0.672086	0.461197	0.2559	0.121485	0.0772315	0.116431	0.210846	0.314948	0.38419	0.402286	0.36524	0.281216	0.164403	0.0521744	-0.0508709	-0.138221	-0.209274	-0.25793	-0.274934	-0.251832	-0.174324	-0.0830519	0.00461654	0.0910006	0.183569	0.283457	0.367607	0.420404	0.440353	0.41709	0.364306
	-0.478648	-0.0628872	-0.0873642	-0.170671	-0.311875	-0.492938	-0.693413	-0.859807	-0.878514	-0.778013	-0.60525	-0.353428	-0.026089	0.357858	0.709874	0.925947	0.951878	0.83055	0.618302	0.376001	0.175814	0.0693587	0.0645917	0.149449	0.290338	0.433184	0.528264	0.566473	0.546659	0.476769	0.355288	0.219672	0.078991	-0.0483867	-0.142327	-0.185756	-0.167602	-0.0808508	0.0621746	0.216048	0.367813	0.503011	0.604072	0.664021	0.672005	0.646555	0.601748	0.530805	0.453397
	-0.465936	0.0582739	0.0764727	0.0118129	-0.135717	-0.338557	-0.559796	-0.730867	-0.738763	-0.612215	-0.404479	-0.128124	0.194424	0.518515	0.755266	0.842268	0.771944	0.612571	0.42279	0.245722	0.122361	0.0766798	0.108687	0.211052	0.355566	0.498126	0.60042	0.66309	0.684142	0.664008	0.575616	0.444439	0.276923	0.100055	-0.0447525	-0.12795	-0.133336	-0.0489499	0.116449	0.318283	0.539855	0.749437	0.899043	0.961052	0.924667	0.837404	0.735625	0.627129	0.545157
	-0.453223	0.163163	0.171841	0.0917153	-0.0787879	-0.308236	-0.549667	-0.724609	-0.718712	-0.571611	-0.351455	-0.0867648	0.186486	0.413222	0.522034	0.493224	0.358399	0.200263	0.0723264	-0.00343862	-0.0200666	0.0164169	0.0999142	0.22792	0.382	0.529137	0.642046	0.731592	0.79759	0.834104	0.789505	0.673535	0.487433	0.263951	0.0606593	-0.0849307	-0.152501	-0.123218	0.020278	0.244697	0.52645	0.818945	1.04486	1.14732	1.1043	0.983926	0.845555	0.710409	0.626448
	-0.44051	0.233305	0.180729	0.0469494	-0.159565	-0.404078	-0.640207	-0.791616	-0.749736	-0.573967	-0.34556	-0.100747	0.120292	0.263429	0.275493	0.164335	-0.0159178	-0.177094	-0.269234	-0.2795	-0.217779	-0.110676	0.0287786	0.19679	0.378498	0.540635	0.659102	0.75451	0.836152	0.900591	0.885575	0.790293	0.611346	0.381658	0.162376	-0.0108342	-0.120226	-0.144576	-0.0483341	0.156652	0.448119	0.773842	1.04373	1.18681	1.17593	1.0839	0.973943	0.860105	0.789295
	-0.427797	0.211186	0.0994363	-0.065816	-0.266516	-0.47059	-0.644014	-0.727899	-0.641294	-0.453081	-0.237531	-0.0297886	0.132032	0.198212	0.13374	-0.0350093	-0.245968	-0.413639	-0.490882	-0.467584	-0.359688	-0.205798	-0.0259547	0.170181	0.360611	0.507631	0.594903	0.654732	0.710387	0.76798	0.773902	0.719875	0.594148	0.419979	0.248559	0.106791	0.00572747	-0.0354687	0.0109901	0.153304	0.379617	0.645223	0.876441	1.02172	1.06455	1.06321	1.05944	1.03783	1.0185
	-0.415084	0.0703424	-0.055839	-0.185338	-0.308649	-0.410919	-0.478384	-0.476597	-0.362174	-0.191662	-0.0175519	0.126457	0.206384	0.177049	0.0273175	-0.193744	-0.421305	-0.57912	-0.627054	-0.560897	-0.40595	-0.213427	-0.012768	0.177575	0.32829	0.409017	0.424462	0.417981	0.424329	0.459075	0.491076	0.502132	0.465193	0.38525	0.295772	0.216161	0.154565	0.127157	0.13649	0.201381	0.321474	0.467686	0.602925	0.714372	0.803539	0.90578	1.03308	1.13424	1.18644
	-0.402371	-0.135022	-0.242759	-0.30438	-0.330189	-0.329853	-0.308332	-0.245919	-0.117342	0.0394607	0.184162	0.277478	0.289115	0.179059	-0.0420813	-0.303464	-0.538798	-0.682229	-0.701641	-0.597014	-0.402048	-0.181604	0.0204083	0.17451	0.254895	0.252263	0.193975	0.123345	0.0788366	0.0816595	0.129151	0.196408	0.243037	0.256588	0.250098	0.23788	0.228424	0.233777	0.230265	0.237076	0.264427	0.300446	0.343525	0.414594	0.530105	0.705582	0.930733	1.12683	1.23111
	-0.389658	-0.284064	-0.377879	-0.406207	-0.389379	-0.349622	-0.29877	-0.21423	-0.0644065	0.116215	0.283568	0.390682	0.408344	0.298599	0.0748588	-0.187652	-0.425706	-0.578622	-0.615402	-0.52933	-0.347458	-0.1369	0.0458793	0.161427	0.188172	0.132235	0.0299134	-0.0865951	-0.183688	-0.237314	-0.220051	-0.147379	-0.0577835	0.0288393	0.104037	0.171952	0.2358	0.299981	0.31611	0.295904	0.261569	0.217571	0.189622	0.223612	0.345363	0.554879	0.827094	1.06935	1.19562
	-0.376945	-0.333815	-0.428452	-0.469552	-0.473416	-0.457041	-0.426144	-0.345913	-0.170797	0.0536007	0.277391	0.452668	0.547623	0.518312	0.360644	0.136387	-0.0981188	-0.280563	-0.373758	-0.357421	-0.238675	-0.0699744	0.0906735	0.196866	0.21612	0.147768	0.0234387	-0.132195	-0.2928	-0.432229	-0.494928	-0.471404	-0.383762	-0.248767	-0.0947104	0.0653887	0.221762	0.368766	0.433281	0.415224	0.346006	0.241727	0.148581	0.132406	0.22595	0.419255	0.678804	0.916009	1.04248
	-0.364232	-0.324306	-0.409239	-0.461666	-0.49339	-0.512085	-0.515254	-0.460598	-0.289897	-0.0507794	0.207167	0.438987	0.607173	0.655603	0.559939	0.370889	0.144299	-0.0521391	-0.177514	-0.206089	-0.131206	0.0125771	0.174116	0.30268	0.34646	0.286284	0.145898	-0.0456532	-0.265131	-0.484851	-0.632333	-0.674466	-0.61652	-0.467555	-0.267445	-0.0425669	0.186906	0.408808	0.532468	0.543313	0.474722	0.343595	0.200758	0.119922	0.139881	0.253281	0.430771	0.607081	0.709593
	-0.351519	-0.274661	-0.317674	-0.341542	-0.362371	-0.387336	-0.414847	-0.406062	-0.291545	-0.0938216	0.14306	0.371525	0.544584	0.594662	0.492609	0.298353	0.0812116	-0.0881887	-0.178281	-0.176108	-0.0819401	0.0744202	0.249255	0.394659	0.455229	0.406849	0.268955	0.0742158	-0.157809	-0.402871	-0.591496	-0.679982	-0.663238	-0.541926	-0.354976	-0.129334	0.11543	0.368163	0.537736	0.593519	0.562671	0.453375	0.302563	0.17384	0.10641	0.105956	0.160228	0.237796	0.292638
	-0.338806	-0.165622	-0.148621	-0.115554	-0.0917597	-0.092133	-0.125392	-0.164646	-0.137568	-0.0223552	0.150271	0.324427	0.439426	0.420107	0.252022	0.0228367	-0.177886	-0.285443	-0.291571	-0.211976	-0.0704691	0.0963518	0.253406	0.369536	0.411973	0.374609	0.27702	0.138499	-0.0368487	-0.239572	-0.419346	-0.529289	-0.554016	-0.484677	-0.351282	-0.1751	0.030761	0.261135	0.442092	0.53311	0.549245	0.489018	0.371275	0.238724	0.12036	0.0311005	-0.0223982	-0.038699	-0.0339482
	-0.326094	0.00542742	0.0618755	0.139678	0.208395	0.244714	0.226729	0.163524	0.113955	0.142786	0.241456	0.348165	0.38997	0.286889	0.0478672	-0.208534	-0.379109	-0.413409	-0.331444	-0.182783	-0.0169273	0.125163	0.221638	0.266047	0.25847	0.221716	0.180327	0.129367	0.0482813	-0.0768637	-0.218729	-0.32768	-0.376061	-0.346781	-0.262365	-0.143628	-0.000210944	0.170549	0.320123	0.41428	0.458195	0.444094	0.376943	0.277479	0.156782	0.0288425	-0.0877199	-0.165696	-0.193517
	-0.313381	0.129541	0.178437	0.259349	0.347524	0.416326	0.431306	0.379596	0.297366	0.272389	0.314985	0.365029	0.347734	0.185086	-0.0931203	-0.348966	-0.478378	-0.447504	-0.299433	-0.108514	0.0600455	0.167716	0.203961	0.1768	0.108103	0.0457445	0.0256102	0.0282894	0.0192961	-0.0323014	-0.115147	-0.185538	-0.214073	-0.184971	-0.120973	-0.0465304	0.0313234	0.12624	0.217028	0.288859	0.342852	0.366081	0.350317	0.296305	0.198069	0.0654141	-0.0774985	-0.188687	-0.236717
	-0.300668	0.0864446	0.0925892	0.141567	0.225691	0.32205	0.384735	0.377836	0.314527	0.278261	0.286712	0.289499	0.223283	0.0249069	-0.259617	-0.491533	-0.579034	-0.503928	-0.321011	-0.11022	0.0622356	0.160451	0.174781	0.109537	-0.00920314	-0.1202	-0.17133	-0.177942	-0.164992	-0.162295	-0.162483	-0.145311	-0.100701	-0.0301225	0.036431	0.0762522	0.0926487	0.115301	0.147431	0.194423	0.254678	0.309205	0.338284	0.328042	0.261953	0.147626	0.0098621	-0.111478	-0.179169
	-0.287955	-0.111639	-0.142316	-0.124391	-0.0448375	0.083103	0.207047	0.271688	0.261997	0.236618	0.217831	0.172547	0.0570465	-0.167134	-0.43945	-0.636625	-0.691187	-0.600002	-0.417496	-0.213339	-0.0435359	0.0565994	0.072701	-0.000460492	-0.141766	-0.290453	-0.382491	-0.423357	-0.417101	-0.379529	-0.295319	-0.173373	-0.0340376	0.0948576	0.174412	0.189694	0.160618	0.133636	0.126164	0.156165	0.218252	0.289526	0.348523	0.379164	0.36066	0.296844	0.205937	0.107761	0.0291042
	-0.275242	-0.338427	-0.36902	-0.353198	-0.265077	-0.105374	0.0782846	0.220339	0.270942	0.25806	0.211175	0.116952	-0.0468595	-0.294901	-0.554234	-0.722529	-0.760764	-0.677814	-0.520875	-0.346069	-0.197646	-0.109795	-0.0968133	-0.165705	-0.296508	-0.437455	-0.528449	-0.576707	-0.574543	-0.525587	-0.401687	-0.224488	-0.0327035	0.129603	0.219112	0.22675	0.182688	0.141205	0.122676	0.145766	0.202346	0.272227	0.343673	0.411242	0.455033	0.471462	0.465288	0.42745	0.363503
	-0.262529	-0.450199	-0.453547	-0.420396	-0.324561	-0.155789	0.0534184	0.240093	0.330157	0.328022	0.263288	0.13426	-0.0625655	-0.326511	-0.580574	-0.739258	-0.78292	-0.723348	-0.597839	-0.451103	-0.320844	-0.241715	-0.22507	-0.274063	-0.363392	-0.451533	-0.498097	-0.5223	-0.518802	-0.488575	-0.398499	-0.26016	-0.105512	0.0297766	0.107505	0.11992	0.0931613	0.0739584	0.0803608	0.117514	0.175966	0.243028	0.319308	0.413403	0.511901	0.606569	0.689659	0.726412	0.70117
	-0.249816	-0.403651	-0.387935	-0.348788	-0.266736	-0.126833	0.0531884	0.223993	0.315412	0.320321	0.256792	0.123947	-0.071035	-0.320818	-0.55747	-0.712889	-0.776341	-0.752286	-0.66274	-0.536516	-0.403821	-0.301806	-0.243757	-0.233338	-0.247318	-0.260314	-0.255877	-0.257613	-0.267037	-0.287754	-0.293429	-0.273838	-0.235818	-0.185625	-0.146389	-0.126428	-0.114752	-0.0851047	-0.0214334	0.0566912	0.137249	0.21415	0.295214	0.398357	0.51996	0.654915	0.792218	0.883408	0.901404
	-0.237103	-0.286808	-0.276031	-0.250146	-0.196582	-0.104024	0.014116	0.123322	0.178806	0.173757	0.115513	0.00376682	-0.1535	-0.346938	-0.525905	-0.650209	-0.721252	-0.735357	-0.695095	-0.605522	-0.476629	-0.338727	-0.206708	-0.0917552	0.00577457	0.0772642	0.117077	0.114755	0.0666436	-0.0307764	-0.159477	-0.285054	-0.386058	-0.434743	-0.437209	-0.405599	-0.348734	-0.264539	-0.137536	-0.0116119	0.097959	0.188803	0.270394	0.36372	0.472924	0.60079	0.742469	0.852206	0.904145
	-0.22439	-0.215125	-0.21135	-0.19173	-0.150837	-0.0856986	-0.0145164	0.0334252	0.0356836	-0.00455739	-0.0798291	-0.183825	-0.31011	-0.445077	-0.546996	-0.604748	-0.642723	-0.662691	-0.65855	-0.615561	-0.514442	-0.361631	-0.162381	0.0641557	0.281177	0.433841	0.494276	0.473404	0.372893	0.194701	-0.0447527	-0.287255	-0.490403	-0.603889	-0.626058	-0.577885	-0.48628	-0.366551	-0.203194	-0.051619	0.0725986	0.168296	0.241661	0.311204	0.385655	0.475964	0.586626	0.687519	0.761834
	-0.211677	-0.210295	-0.187492	-0.146513	-0.090957	-0.0230476	0.0361699	0.0546799	0.0142355	-0.0703316	-0.188046	-0.328141	-0.480646	-0.619391	-0.688426	-0.683664	-0.651803	-0.61729	-0.587084	-0.545579	-0.456154	-0.299049	-0.0631652	0.23108	0.521072	0.719524	0.781974	0.736679	0.593942	0.363896	0.064014	-0.230681	-0.469271	-0.598758	-0.621243	-0.566167	-0.46876	-0.348353	-0.190649	-0.0464007	0.071651	0.160009	0.217806	0.258269	0.293775	0.341513	0.412651	0.493252	0.575966
	-0.198965	-0.209061	-0.147005	-0.0781002	-0.0112021	0.0559497	0.110556	0.123108	0.069906	-0.0344351	-0.184566	-0.374121	-0.5886	-0.785928	-0.881894	-0.85615	-0.762483	-0.647926	-0.540835	-0.440423	-0.3158	-0.139093	0.109408	0.414702	0.708488	0.899623	0.942819	0.877519	0.718814	0.484574	0.19107	-0.0844192	-0.296975	-0.408163	-0.427548	-0.38638	-0.315596	-0.228099	-0.116168	-0.0141017	0.0695079	0.128244	0.159392	0.174457	0.18668	0.211253	0.259179	0.323104	0.401111
	-0.186252	-0.150445	-0.0656885	-0.0034129	0.0341081	0.0641974	0.0923846	0.103283	0.0727224	-0.00332465	-0.133519	-0.318785	-0.545141	-0.766181	-0.885942	-0.869874	-0.763983	-0.616021	-0.461196	-0.310953	-0.149482	0.0440524	0.287848	0.573408	0.835798	0.994305	1.01326	0.939557	0.789069	0.585492	0.342677	0.129826	-0.0245598	-0.103209	-0.120042	-0.102764	-0.0734375	-0.0386961	-0.00674881	0.0124981	0.0187173	0.0100198	-0.00382149	-0.00521368	0.0141169	0.0517062	0.108726	0.176462	0.253213
	-0.173539	-0.0738613	-0.0065913	0.00396291	-0.025891	-0.0565342	-0.0612664	-0.0382663	-0.00969877	-0.0123518	-0.068092	-0.17995	-0.335201	-0.49869	-0.592975	-0.584655	-0.505978	-0.385007	-0.247386	-0.107252	0.0424905	0.21881	0.437256	0.692681	0.919667	1.04374	1.03764	0.955105	0.816623	0.650875	0.468731	0.327531	0.236127	0.191759	0.179162	0.17473	0.16165	0.134252	0.0682503	-0.0189199	-0.115387	-0.210474	-0.274014	-0.279185	-0.225363	-0.142719	-0.0464272	0.0520529	0.145391
	-0.160826	-0.0730595	-0.0434055	-0.0997469	-0.201714	-0.283989	-0.299192	-0.233558	-0.115736	-0.0232157	0.0105584	-0.0151663	-0.0832746	-0.170811	-0.226088	-0.217981	-0.163626	-0.0710987	0.041821	0.157118	0.27602	0.418532	0.599386	0.812162	0.985043	1.04833	0.987462	0.868318	0.723809	0.588516	0.469254	0.401853	0.372876	0.360915	0.348441	0.316203	0.252524	0.154658	0.00450842	-0.160363	-0.323506	-0.464806	-0.542571	-0.528252	-0.427784	-0.292351	-0.14982	-0.0156844	0.0930319
	-0.148113	-0.0575107	-0.0444047	-0.14987	-0.312994	-0.442593	-0.467415	-0.361243	-0.163427	0.00967209	0.109058	0.132938	0.105557	0.047257	0.000367211	0.00308508	0.0516567	0.147936	0.272316	0.396868	0.511786	0.636266	0.781403	0.936409	1.02383	0.987761	0.838848	0.658923	0.493824	0.381957	0.327739	0.335491	0.366399	0.381847	0.359234	0.285359	0.1595	-0.0100564	-0.206254	-0.38543	-0.541389	-0.654217	-0.685286	-0.616803	-0.464769	-0.288738	-0.119399	0.0204559	0.10756
	-0.1354	0.124427	0.16602	0.0403812	-0.183236	-0.391043	-0.481317	-0.402376	-0.187447	0.0214755	0.154369	0.201698	0.189034	0.138668	0.093815	0.0965048	0.147728	0.253542	0.39296	0.531007	0.646955	0.753053	0.854772	0.940465	0.939087	0.815996	0.605529	0.390334	0.217412	0.120355	0.106739	0.158327	0.220549	0.247963	0.213149	0.106778	-0.062658	-0.27731	-0.476446	-0.62453	-0.730451	-0.774621	-0.724528	-0.578577	-0.370841	-0.167391	0.00288993	0.113576	0.14592
	-0.122687	0.490661	0.601776	0.486621	0.209541	-0.101076	-0.31384	-0.344434	-0.198955	-0.0145966	0.123056	0.193647	0.215578	0.206785	0.201562	0.232394	0.296803	0.404694	0.538013	0.658712	0.740566	0.793205	0.821577	0.82219	0.745168	0.579856	0.368428	0.170128	0.0158093	-0.0773448	-0.0996499	-0.0704602	-0.0358564	-0.0266388	-0.0671456	-0.166987	-0.321414	-0.517815	-0.672682	-0.770719	-0.827062	-0.814812	-0.702286	-0.499322	-0.256781	-0.0462955	0.106166	0.181532	0.173536
	-0.109974	0.864187	1.0554	0.978509	0.686106	0.308225	-0.0105198	-0.167837	-0.14013	-0.0246926	0.0924873	0.181	0.248654	0.301494	0.356191	0.435058	0.534086	0.665763	0.809663	0.918626	0.958107	0.94028	0.873137	0.765102	0.592888	0.37863	0.171695	0.0024336	-0.12377	-0.214685	-0.268829	-0.302044	-0.33812	-0.375624	-0.422224	-0.482604	-0.5623	-0.666272	-0.718165	-0.736515	-0.736617	-0.685698	-0.554549	-0.356859	-0.143445	0.0263596	0.138825	0.190338	0.184994
	-0.0972613	1.05079	1.28521	1.25171	0.99085	0.62085	0.276303	0.0539342	-0.00750185	0.0436466	0.132814	0.221464	0.308413	0.388317	0.469066	0.577327	0.716244	0.899816	1.09862	1.24876	1.29576	1.24516	1.09942	0.872896	0.564039	0.240939	-0.017498	-0.193092	-0.301114	-0.375027	-0.429027	-0.493041	-0.581682	-0.6638	-0.721107	-0.740382	-0.728024	-0.703981	-0.618229	-0.529424	-0.454276	-0.365815	-0.246297	-0.109161	0.0112647	0.0902836	0.139395	0.170944	0.19236
	-0.0845484	0.967377	1.1824	1.16963	0.960226	0.653344	0.36042	0.161349	0.0920146	0.126621	0.204594	0.284537	0.359374	0.41893	0.477137	0.57552	0.728951	0.954807	1.21904	1.44347	1.54848	1.51817	1.33783	1.02091	0.580633	0.130874	-0.206807	-0.41162	-0.509004	-0.549624	-0.559005	-0.592097	-0.673029	-0.75996	-0.814217	-0.802629	-0.723759	-0.602371	-0.421252	-0.261677	-0.137452	-0.0317331	0.0606207	0.128212	0.153305	0.14468	0.136966	0.154269	0.203035
	-0.0718355	0.637807	0.798365	0.788805	0.632061	0.408107	0.205536	0.0879432	0.077083	0.138419	0.22139	0.29008	0.33727	0.35578	0.372927	0.442917	0.587259	0.825736	1.12686	1.40779	1.57254	1.58305	1.40895	1.06231	0.566895	0.0624681	-0.30658	-0.518763	-0.603687	-0.616398	-0.582835	-0.56658	-0.599801	-0.647416	-0.669054	-0.627055	-0.516593	-0.361119	-0.175501	-0.0310063	0.0714772	0.145399	0.192964	0.207774	0.181142	0.133838	0.105685	0.125102	0.19615
	-0.0591226	0.23728	0.352596	0.350194	0.244683	0.0998118	-0.0141499	-0.0481758	0.00586381	0.0977052	0.180637	0.227551	0.23827	0.215291	0.199733	0.251021	0.388313	0.628074	0.941427	1.24925	1.45265	1.50341	1.36685	1.05567	0.59887	0.136005	-0.19783	-0.385574	-0.459671	-0.47015	-0.438201	-0.408995	-0.407567	-0.409511	-0.386763	-0.312616	-0.185646	-0.025135	0.121352	0.21073	0.258985	0.277153	0.26941	0.238036	0.182626	0.124005	0.0931157	0.111342	0.17989
	-0.0464097	0.0233209	0.0993388	0.0916485	0.0105326	-0.0923449	-0.161077	-0.156315	-0.0714823	0.0349279	0.1147	0.145313	0.132721	0.0882707	0.0597274	0.103436	0.233115	0.462807	0.768327	1.08054	1.30725	1.39947	1.3243	1.09486	0.735694	0.366215	0.0967446	-0.0556217	-0.125718	-0.155667	-0.165371	-0.170559	-0.179779	-0.170106	-0.120397	-0.0154951	0.140504	0.331197	0.469428	0.533433	0.554962	0.537729	0.48559	0.411963	0.325001	0.24805	0.200031	0.183214	0.195853
	-0.0336968	0.0896838	0.0954366	0.038018	-0.0701289	-0.187264	-0.269697	-0.279177	-0.195245	-0.0792232	0.0175648	0.0744347	0.094486	0.0856206	0.0815235	0.122073	0.217974	0.393486	0.640115	0.906483	1.11733	1.22952	1.21475	1.08614	0.855794	0.607823	0.420664	0.314049	0.252064	0.200336	0.135444	0.0677702	0.00774857	-0.00852364	0.0495243	0.192208	0.40463	0.661021	0.823418	0.880477	0.884794	0.840738	0.758111	0.662986	0.563858	0.481689	0.419705	0.354089	0.278427
	-0.0209839	0.221916	0.13268	0.0120391	-0.129024	-0.266352	-0.374644	-0.418105	-0.35595	-0.242592	-0.126583	-0.0208156	0.0749415	0.158242	0.22893	0.290879	0.344022	0.426694	0.551826	0.693765	0.808877	0.874117	0.877476	0.836291	0.755123	0.670179	0.608223	0.575679	0.538784	0.472271	0.351932	0.213144	0.0893691	0.039614	0.109369	0.303439	0.585864	0.906367	1.07733	1.0979	1.04828	0.950902	0.835903	0.742586	0.671846	0.626212	0.586492	0.50583	0.369629
	-0.00827101	0.192724	0.0482667	-0.067219	-0.160619	-0.242241	-0.320724	-0.381052	-0.375461	-0.324791	-0.256709	-0.16589	-0.0391457	0.12633	0.302654	0.440924	0.503362	0.520686	0.516586	0.491708	0.444821	0.390708	0.350384	0.354228	0.412726	0.509982	0.60193	0.659499	0.654168	0.573956	0.405515	0.209639	0.043709	-0.0143609	0.0841016	0.330199	0.663153	1.00993	1.15895	1.12492	1.01049	0.857536	0.716238	0.634238	0.604983	0.607769	0.604396	0.536371	0.382405
	0.00444189	0.0706381	-0.0465291	-0.0666365	-0.0253077	0.0235241	0.0274669	-0.0367078	-0.136551	-0.22899	-0.300329	-0.321646	-0.254521	-0.0695411	0.202817	0.45809	0.596167	0.61426	0.531648	0.367252	0.159863	-0.0334109	-0.154025	-0.153525	-0.0086522	0.222464	0.433468	0.555212	0.564584	0.466454	0.27238	0.0592308	-0.103391	-0.133505	0.00499756	0.285294	0.631405	0.965789	1.08985	1.03288	0.903505	0.747224	0.615411	0.551021	0.539574	0.550221	0.542344	0.4611	0.290627
	0.0171548	0.0927535	0.050388	0.141117	0.308692	0.46779	0.5326	0.445721	0.219012	-0.0334957	-0.255057	-0.400279	-0.413823	-0.244414	0.0846285	0.429596	0.638495	0.677619	0.558844	0.310843	-0.00160715	-0.294159	-0.484782	-0.513218	-0.346926	-0.0660645	0.191797	0.331482	0.335521	0.223347	0.034911	-0.152259	-0.274204	-0.258422	-0.0867312	0.203074	0.535133	0.841803	0.95673	0.915628	0.820582	0.710849	0.624077	0.585681	0.568388	0.544045	0.484364	0.353301	0.155048
	0.0298677	0.263817	0.282717	0.426601	0.635299	0.817115	0.877099	0.74639	0.433396	0.0973244	-0.184631	-0.367812	-0.400629	-0.237562	0.0933937	0.441145	0.646131	0.67078	0.526967	0.247519	-0.0954936	-0.414768	-0.627598	-0.6767	-0.528101	-0.263546	-0.0202393	0.101194	0.0930435	-0.0175935	-0.175252	-0.31439	-0.38806	-0.339697	-0.162701	0.107739	0.407275	0.680875	0.793819	0.777008	0.72029	0.657268	0.611638	0.590666	0.558439	0.493805	0.384845	0.223355	0.0340446
	0.0425806	0.319555	0.37466	0.520736	0.704612	0.847658	0.867224	0.70627	0.389079	0.0769684	-0.162195	-0.298912	-0.300693	-0.145908	0.128277	0.396768	0.534192	0.520555	0.372027	0.120187	-0.171422	-0.432498	-0.599157	-0.633692	-0.51434	-0.312639	-0.137562	-0.0687381	-0.0979401	-0.194529	-0.304235	-0.385443	-0.415036	-0.356716	-0.209283	0.00408674	0.238643	0.455969	0.559071	0.564875	0.539146	0.503855	0.469595	0.435291	0.375048	0.281513	0.160765	0.0300991	-0.0818255
	0.0552935	0.181927	0.272368	0.408837	0.548344	0.634095	0.608857	0.44272	0.183164	-0.0415628	-0.192769	-0.260702	-0.235367	-0.115565	0.0657226	0.226671	0.287896	0.249511	0.130573	-0.0407715	-0.214887	-0.347398	-0.404607	-0.381639	-0.288348	-0.185416	-0.13035	-0.153208	-0.22524	-0.311622	-0.365014	-0.375392	-0.351314	-0.284413	-0.183343	-0.0605815	0.0658556	0.186355	0.260176	0.291002	0.304753	0.29749	0.260133	0.189509	0.0848261	-0.0375648	-0.150014	-0.218404	-0.225485
	0.0680064	0.0405674	0.167852	0.28395	0.356097	0.354787	0.258657	0.0775413	-0.112787	-0.237578	-0.299497	-0.30758	-0.271341	-0.197613	-0.101148	-0.0239951	-0.0116312	-0.0519921	-0.124183	-0.200308	-0.24052	-0.225524	-0.153639	-0.0553462	0.0207883	0.0222156	-0.0523948	-0.176096	-0.300437	-0.386907	-0.392012	-0.330343	-0.241364	-0.149203	-0.0820728	-0.0507924	-0.0471526	-0.0459128	-0.025048	0.0164693	0.0645948	0.0870121	0.0530854	-0.044844	-0.187088	-0.337199	-0.450188	-0.479119	-0.41724
	0.0807193	0.105796	0.253101	0.320585	0.286784	0.153159	-0.060044	-0.29769	-0.450132	-0.496159	-0.484519	-0.442027	-0.394514	-0.348852	-0.299236	-0.25883	-0.25323	-0.268123	-0.284967	-0.278446	-0.216859	-0.097425	0.0598447	0.202728	0.259903	0.190942	0.0346143	-0.146159	-0.29427	-0.374285	-0.350285	-0.244679	-0.110196	0.00649903	0.0599961	0.035531	-0.0443539	-0.131716	-0.16902	-0.146769	-0.0974796	-0.0669298	-0.0972055	-0.202544	-0.357573	-0.521559	-0.645585	-0.673279	-0.600089
	0.0934322	0.400645	0.550662	0.557037	0.410807	0.140373	-0.200666	-0.524495	-0.692223	-0.710821	-0.664761	-0.596626	-0.545033	-0.513604	-0.476975	-0.425663	-0.374915	-0.319209	-0.25511	-0.173497	-0.0567386	0.0943843	0.257531	0.381683	0.398353	0.28885	0.112669	-0.0595241	-0.179828	-0.226359	-0.182846	-0.0707305	0.0629982	0.171304	0.212496	0.174185	0.0811567	-0.0166243	-0.074436	-0.0742797	-0.0433914	-0.0273741	-0.0686869	-0.18257	-0.344052	-0.514041	-0.648826	-0.697474	-0.659237
	0.106145	0.804772	0.96039	0.930596	0.717952	0.3674	-0.0533155	-0.45022	-0.676803	-0.73152	-0.708601	-0.660481	-0.632409	-0.623334	-0.588488	-0.500507	-0.373091	-0.217287	-0.0554596	0.093196	0.226658	0.349553	0.452436	0.503631	0.455246	0.315586	0.153723	0.0308495	-0.0250881	-0.0107696	0.0631693	0.170314	0.271026	0.335516	0.349735	0.316876	0.262368	0.225698	0.203806	0.212611	0.239991	0.242672	0.181899	0.0505531	-0.123713	-0.296244	-0.430215	-0.501082	-0.52362
	0.118858	1.16083	1.34171	1.32282	1.11507	0.771009	0.356363	-0.0538894	-0.340838	-0.46831	-0.508222	-0.513884	-0.528705	-0.552096	-0.530835	-0.427263	-0.255294	-0.0360681	0.187646	0.370091	0.4896	0.55455	0.569649	0.52801	0.408935	0.244582	0.106439	0.038832	0.0540767	0.141425	0.265983	0.386163	0.459549	0.474061	0.450528	0.415926	0.400328	0.431379	0.458067	0.486652	0.51866	0.515323	0.446072	0.316652	0.157398	0.0171934	-0.0781477	-0.139867	-0.207012
	0.131571	1.28217	1.50965	1.55475	1.42937	1.18463	0.873932	0.536349	0.230603	0.0373225	-0.0685917	-0.132951	-0.188226	-0.245356	-0.263853	-0.20203	-0.0656892	0.131039	0.341834	0.50653	0.587435	0.588348	0.520727	0.396755	0.223343	0.0497694	-0.0576838	-0.076337	0.00106796	0.157327	0.341906	0.494458	0.563518	0.543401	0.478942	0.418757	0.399586	0.440797	0.475222	0.499305	0.518675	0.506651	0.448828	0.362008	0.273894	0.222126	0.217261	0.220932	0.171293
	0.144284	1.05511	1.33278	1.48318	1.50788	1.44152	1.31257	1.11474	0.837067	0.603367	0.44297	0.323163	0.22918	0.135284	0.0592025	0.042706	0.091759	0.207839	0.352831	0.464926	0.497422	0.444845	0.319348	0.141515	-0.0586858	-0.221801	-0.290715	-0.265448	-0.139373	0.0678672	0.300393	0.482534	0.555315	0.512651	0.408471	0.302595	0.237356	0.22999	0.236922	0.245911	0.252659	0.242651	0.216598	0.194974	0.19843	0.246063	0.340021	0.431764	0.446538
	0.156997	0.612158	0.90454	1.14986	1.33396	1.46206	1.52569	1.47407	1.24388	0.989726	0.78635	0.617062	0.484387	0.35713	0.238932	0.165658	0.144629	0.186971	0.264961	0.32471	0.321472	0.2426	0.0968485	-0.0970468	-0.297329	-0.441514	-0.477716	-0.420705	-0.266012	-0.0356794	0.215905	0.405528	0.473093	0.416178	0.288648	0.148102	0.0363989	-0.0269498	-0.0458836	-0.0364753	-0.0165251	0.00203664	0.0218386	0.0573392	0.120005	0.21946	0.360439	0.495958	0.55156
	0.16971	0.206456	0.445205	0.709791	0.977819	1.22713	1.41389	1.45843	1.2781	1.03278	0.820726	0.640853	0.504466	0.381608	0.267209	0.182546	0.127378	0.119376	0.145279	0.168647	0.156662	0.0909514	-0.0303569	-0.199758	-0.379077	-0.50835	-0.532739	-0.466981	-0.307704	-0.0799992	0.163519	0.342192	0.402346	0.348853	0.230603	0.0939001	-0.0282895	-0.117106	-0.155404	-0.150732	-0.121619	-0.0805082	-0.0291763	0.0384252	0.124938	0.236094	0.377993	0.507561	0.559553
	0.182423	-0.0737513	0.0574035	0.260094	0.513353	0.778811	0.992278	1.07116	0.950636	0.767066	0.613548	0.499225	0.433969	0.382333	0.316046	0.233358	0.133259	0.0530248	0.00845958	-0.00694521	-0.00907348	-0.0262823	-0.0809815	-0.187281	-0.323786	-0.437273	-0.465681	-0.410523	-0.263275	-0.0487137	0.180402	0.351937	0.419471	0.387394	0.296329	0.181498	0.067039	-0.0313359	-0.101842	-0.135611	-0.142531	-0.1308	-0.0970812	-0.0329862	0.0628161	0.187111	0.339255	0.479789	0.550461
	0.195135	-0.299828	-0.275163	-0.153438	0.0445192	0.269172	0.450763	0.527301	0.478966	0.40305	0.36517	0.375708	0.438406	0.503337	0.50184	0.403905	0.216791	0.0130572	-0.147533	-0.230349	-0.230059	-0.187652	-0.150574	-0.161779	-0.224199	-0.30039	-0.326649	-0.285323	-0.156436	0.044648	0.267811	0.447983	0.53699	0.525726	0.44497	0.325072	0.19224	0.0669281	-0.0470819	-0.131196	-0.196219	-0.250364	-0.279358	-0.259763	-0.177155	-0.0406994	0.145937	0.350737	0.51236
	0.207848	-0.481808	-0.525021	-0.458531	-0.307724	-0.131231	0.00442494	0.0679095	0.0867837	0.118489	0.195025	0.321417	0.496834	0.661678	0.714354	0.599251	0.32557	-0.00524223	-0.294625	-0.467482	-0.49103	-0.410181	-0.288602	-0.193197	-0.151595	-0.156428	-0.15746	-0.122315	-0.0183643	0.156654	0.364043	0.547266	0.650862	0.648871	0.560232	0.412511	0.241216	0.0798683	-0.0612671	-0.16553	-0.25852	-0.360979	-0.458001	-0.511424	-0.483671	-0.37487	-0.178989	0.0871301	0.355291
	0.220561	-0.493707	-0.575385	-0.557205	-0.461064	-0.341375	-0.252892	-0.202746	-0.140499	-0.0442938	0.0912718	0.266262	0.480347	0.680966	0.764752	0.663677	0.374272	-0.00327986	-0.360665	-0.601411	-0.666028	-0.586075	-0.42098	-0.243532	-0.0986929	-0.0158212	0.0266302	0.0629088	0.13247	0.253566	0.404826	0.550891	0.640754	0.642707	0.562713	0.419874	0.250742	0.0954575	-0.0326268	-0.121593	-0.206712	-0.323247	-0.466383	-0.59369	-0.649022	-0.61623	-0.478194	-0.233132	0.0549587
	0.233274	-0.288312	-0.393561	-0.436209	-0.41958	-0.373787	-0.332557	-0.293924	-0.216618	-0.109123	0.0176178	0.163639	0.335383	0.502545	0.591658	0.540085	0.324102	0.012802	-0.308526	-0.551354	-0.644538	-0.594623	-0.438014	-0.23411	-0.032048	0.114284	0.196384	0.238932	0.277562	0.334925	0.400665	0.468813	0.510665	0.506348	0.456621	0.369355	0.268361	0.18484	0.112164	0.0571043	-0.00836266	-0.123722	-0.292126	-0.472363	-0.60211	-0.655907	-0.617804	-0.476289	-0.278029
	0.245987	-0.00939888	-0.0997863	-0.174669	-0.219086	-0.232229	-0.223473	-0.193448	-0.129655	-0.0566819	0.00931047	0.0713171	0.147155	0.233837	0.30263	0.309183	0.210834	0.0349826	-0.172899	-0.354028	-0.444935	-0.42881	-0.314248	-0.139066	0.0548605	0.211841	0.310001	0.364527	0.398885	0.427104	0.433038	0.426408	0.401026	0.360071	0.316036	0.275373	0.249559	0.256046	0.2612	0.257593	0.225751	0.125609	-0.0500463	-0.257936	-0.433029	-0.544185	-0.583552	-0.547327	-0.469538
	0.2587	0.132548	0.125749	0.09998	0.0694676	0.0545952	0.0657716	0.0957359	0.122242	0.126889	0.102014	0.0535905	0.0111544	-0.00419627	0.0231139	0.0712618	0.0823787	0.0449646	-0.0370344	-0.139506	-0.213591	-0.226117	-0.163526	-0.0444112	0.100805	0.229382	0.325456	0.400392	0.464851	0.517431	0.52231	0.482451	0.398264	0.293507	0.202019	0.141813	0.126857	0.17201	0.243652	0.309138	0.337918	0.280804	0.12262	-0.0893427	-0.280637	-0.408089	-0.466569	-0.470028	-0.458188
	0.271413	0.0746571	0.190823	0.272995	0.32042	0.360513	0.415734	0.468995	0.459308	0.387864	0.267917	0.110167	-0.0452181	-0.158822	-0.178374	-0.105536	-0.0109511	0.0584017	0.0674827	0.0105738	-0.0713821	-0.128265	-0.125861	-0.0660538	0.0328219	0.140277	0.247738	0.359876	0.477547	0.583074	0.618167	0.573856	0.451075	0.284942	0.123405	-0.00412892	-0.0724838	-0.0578162	0.0400141	0.165765	0.262439	0.267325	0.154074	-0.0315036	-0.206206	-0.314789	-0.349915	-0.337818	-0.330102
	0.284126	-0.100886	0.092986	0.254392	0.37291	0.479891	0.602336	0.708806	0.699632	0.58461	0.397987	0.160518	-0.0751811	-0.254261	-0.297782	-0.195403	-0.0314157	0.114531	0.172386	0.111632	-0.0265856	-0.167146	-0.247563	-0.24917	-0.172555	-0.0435965	0.11878	0.297852	0.482763	0.639152	0.690514	0.628289	0.46669	0.252488	0.0381924	-0.147843	-0.279148	-0.326347	-0.2451	-0.0987041	0.035932	0.0933643	0.0427973	-0.0790944	-0.196819	-0.260121	-0.262478	-0.230423	-0.213163
	0.296839	-0.288567	-0.113368	0.0442914	0.174532	0.310744	0.478012	0.634148	0.661413	0.55414	0.35175	0.0883183	-0.170664	-0.354966	-0.371661	-0.212821	0.0203027	0.223787	0.302779	0.208051	-0.0166356	-0.268626	-0.452429	-0.523354	-0.454683	-0.270931	-0.0170059	0.254353	0.513458	0.708369	0.749942	0.641377	0.423224	0.165798	-0.0724489	-0.275161	-0.433201	-0.527989	-0.487267	-0.367622	-0.244987	-0.169946	-0.164474	-0.203108	-0.235323	-0.236785	-0.207509	-0.169107	-0.155129
	0.309552	-0.40079	-0.301606	-0.20255	-0.114519	-0.0101819	0.130162	0.27054	0.318369	0.244578	0.073953	-0.151269	-0.363253	-0.482539	-0.420054	-0.185685	0.105183	0.342265	0.424539	0.295634	0.000828931	-0.341694	-0.61424	-0.749094	-0.691291	-0.461254	-0.127859	0.219975	0.532211	0.744611	0.765423	0.612682	0.352176	0.0810158	-0.136442	-0.301017	-0.432572	-0.537832	-0.550122	-0.503972	-0.451421	-0.416232	-0.399148	-0.378904	-0.331175	-0.265223	-0.192963	-0.136007	-0.117497
	0.322264	-0.369927	-0.335367	-0.298567	-0.277315	-0.256729	-0.221187	-0.181287	-0.164525	-0.208674	-0.314368	-0.443525	-0.54562	-0.551673	-0.398679	-0.119357	0.17488	0.393806	0.453325	0.304576	-0.00849709	-0.374125	-0.675771	-0.838046	-0.791937	-0.553528	-0.202189	0.154411	0.459364	0.651803	0.656856	0.506365	0.277826	0.0741757	-0.0504232	-0.117876	-0.176454	-0.258767	-0.340555	-0.414543	-0.489773	-0.560736	-0.599684	-0.577314	-0.483749	-0.357201	-0.225914	-0.118708	-0.0638878
	0.334977	-0.196599	-0.207145	-0.230948	-0.287982	-0.371077	-0.464039	-0.545293	-0.569474	-0.572545	-0.582767	-0.578508	-0.539641	-0.431546	-0.235661	0.00342776	0.205947	0.328452	0.324052	0.162975	-0.116888	-0.430894	-0.685885	-0.818995	-0.767276	-0.54994	-0.245836	0.04245	0.273361	0.409798	0.415407	0.330536	0.222754	0.167994	0.190308	0.247048	0.27314	0.223597	0.0615293	-0.152274	-0.377203	-0.583865	-0.717925	-0.736204	-0.633886	-0.469964	-0.286577	-0.11954	-0.0111973
	0.34769	-0.0155954	-0.0863548	-0.189653	-0.334053	-0.509076	-0.692891	-0.835941	-0.840711	-0.756613	-0.641795	-0.496834	-0.329654	-0.147617	0.0217469	0.139181	0.173713	0.14103	0.0409639	-0.131319	-0.347123	-0.561939	-0.718485	-0.780045	-0.701422	-0.5121	-0.284619	-0.101813	0.0241271	0.0933998	0.118478	0.136923	0.184639	0.290907	0.445312	0.595077	0.676819	0.649689	0.427769	0.112457	-0.218719	-0.521731	-0.72712	-0.785384	-0.697248	-0.532654	-0.3366	-0.144227	-0.00766997
	0.360403	0.0341534	-0.102912	-0.289334	-0.514494	-0.758752	-0.991642	-1.1399	-1.07361	-0.875372	-0.634618	-0.371809	-0.114684	0.0993527	0.212354	0.198332	0.0706463	-0.103997	-0.283684	-0.448658	-0.579331	-0.675349	-0.719749	-0.705116	-0.605676	-0.456666	-0.315738	-0.241751	-0.219737	-0.213946	-0.167925	-0.0553396	0.120451	0.343632	0.577064	0.771547	0.880548	0.875629	0.644964	0.302365	-0.0577925	-0.385247	-0.608049	-0.681645	-0.6172	-0.484867	-0.323417	-0.161828	-0.0504403
	0.373116	-0.0582029	-0.216446	-0.444309	-0.720476	-1.01922	-1.30161	-1.4707	-1.36263	-1.088	-0.762929	-0.420473	-0.105708	0.128229	0.210561	0.123723	-0.0902133	-0.330698	-0.525893	-0.637877	-0.658002	-0.627097	-0.568952	-0.503548	-0.42382	-0.355611	-0.326081	-0.366973	-0.44601	-0.506903	-0.461032	-0.291851	-0.0319565	0.270369	0.557115	0.786923	0.932182	0.97578	0.789163	0.477313	0.140181	-0.171007	-0.386577	-0.46744	-0.433691	-0.349023	-0.246519	-0.15021	-0.101082
	0.385829	-0.178191	-0.303824	-0.518654	-0.808758	-1.15044	-1.4988	-1.73418	-1.64977	-1.36075	-1.00109	-0.610555	-0.251177	0.0126862	0.101951	4.34172e-05	-0.232932	-0.473407	-0.62852	-0.6515	-0.550099	-0.398941	-0.25846	-0.173294	-0.155091	-0.207393	-0.313102	-0.472039	-0.642312	-0.763943	-0.732248	-0.538744	-0.231818	0.122622	0.453431	0.72566	0.924744	1.04234	0.933016	0.682383	0.389436	0.0994139	-0.123594	-0.238039	-0.257954	-0.231589	-0.18604	-0.142336	-0.136657
	0.398542	-0.249221	-0.337234	-0.51685	-0.791765	-1.14814	-1.53877	-1.82767	-1.77568	-1.48985	-1.11355	-0.692102	-0.296603	-0.000374674	0.106401	0.00599287	-0.229805	-0.460645	-0.578983	-0.53566	-0.35381	-0.128885	0.0542202	0.133544	0.0838851	-0.0750467	-0.285339	-0.519191	-0.732032	-0.871036	-0.838355	-0.640356	-0.334745	0.0117679	0.334372	0.610776	0.839047	1.02017	1.00377	0.844352	0.624409	0.368786	0.122117	-0.0688648	-0.188602	-0.247228	-0.25173	-0.214905	-0.180798
	0.411255	-0.350037	-0.427641	-0.574529	-0.808199	-1.12867	-1.49312	-1.76181	-1.6939	-1.3926	-1.00102	-0.567942	-0.159658	0.152731	0.276126	0.191434	-0.0335741	-0.25954	-0.379233	-0.34387	-0.176473	0.0300913	0.188359	0.234905	0.145169	-0.0471226	-0.268526	-0.48645	-0.665135	-0.766888	-0.720362	-0.54805	-0.308938	-0.0527202	0.181784	0.394354	0.598854	0.804149	0.880737	0.839072	0.725642	0.531751	0.268195	-0.0186042	-0.270155	-0.439024	-0.494877	-0.429765	-0.301618
	0.423968	-0.540282	-0.623676	-0.737226	-0.903898	-1.13861	-1.415	-1.6094	-1.50632	-1.20317	-0.827375	-0.421596	-0.0361045	0.2769	0.440497	0.429624	0.28111	0.101453	-0.0269414	-0.0610742	-0.00425606	0.0858499	0.146983	0.133824	0.0369185	-0.108367	-0.246398	-0.369915	-0.466207	-0.520653	-0.49191	-0.398218	-0.279729	-0.15583	-0.0377336	0.0905703	0.249818	0.447689	0.591412	0.649388	0.630571	0.500934	0.244968	-0.0969887	-0.438028	-0.689879	-0.789864	-0.702784	-0.490567
	0.436681	-0.707817	-0.810853	-0.899248	-0.996231	-1.13247	-1.31082	-1.44355	-1.34741	-1.09905	-0.796833	-0.465078	-0.133535	0.176524	0.417766	0.551651	0.563132	0.50079	0.403791	0.299029	0.209017	0.135151	0.0628327	-0.0211663	-0.105155	-0.161721	-0.175149	-0.180287	-0.196879	-0.236504	-0.279739	-0.314325	-0.33916	-0.335961	-0.298968	-0.216419	-0.0826164	0.0946973	0.256092	0.346865	0.359491	0.265333	0.0498111	-0.255078	-0.569609	-0.81344	-0.921605	-0.844758	-0.633558
	0.449393	-0.657299	-0.813309	-0.91242	-0.975311	-1.04829	-1.16623	-1.28267	-1.24069	-1.08669	-0.890314	-0.655668	-0.394383	-0.0964986	0.220053	0.502471	0.68745	0.768554	0.742289	0.612231	0.415538	0.206823	0.0217443	-0.117686	-0.179406	-0.14674	-0.0449963	0.0536189	0.0982251	0.0556171	-0.0723909	-0.238986	-0.398047	-0.492452	-0.504246	-0.43856	-0.318786	-0.177434	-0.0491883	0.0104883	-5.44794e-05	-0.0803772	-0.224691	-0.411034	-0.595201	-0.741061	-0.807873	-0.757135	-0.624779
	0.462106	-0.336325	-0.567117	-0.709866	-0.78148	-0.840315	-0.94353	-1.07424	-1.09726	-1.03122	-0.927025	-0.780228	-0.594459	-0.342353	-0.0196875	0.319705	0.593178	0.767047	0.811742	0.710535	0.497136	0.245238	0.0182166	-0.137175	-0.17468	-0.0837714	0.087962	0.251633	0.339044	0.305241	0.135652	-0.106219	-0.348917	-0.509306	-0.560014	-0.5196	-0.433776	-0.354471	-0.293566	-0.289813	-0.33384	-0.39957	-0.462601	-0.513543	-0.548391	-0.575654	-0.580335	-0.545335	-0.497293
	0.474819	0.131491	-0.142994	-0.315716	-0.400667	-0.462628	-0.569442	-0.722599	-0.810606	-0.820806	-0.787909	-0.712365	-0.603243	-0.439525	-0.206117	0.0626907	0.302296	0.485107	0.577551	0.551802	0.422971	0.245989	0.0780394	-0.0336692	-0.0480022	0.0430351	0.199082	0.347799	0.42833	0.398877	0.238558	0.00859311	-0.222625	-0.376805	-0.432986	-0.419029	-0.38634	-0.385869	-0.407203	-0.459004	-0.524878	-0.569125	-0.56197	-0.509517	-0.440543	-0.391775	-0.361218	-0.340596	-0.343516
	0.487532	0.5398	0.286044	0.132113	0.0638726	0.0145516	-0.0882162	-0.262495	-0.422694	-0.514747	-0.551466	-0.541552	-0.50635	-0.449675	-0.360078	-0.242329	-0.118696	0.0127185	0.133446	0.213097	0.241032	0.232441	0.215532	0.212151	0.230013	0.266921	0.312118	0.345049	0.339127	0.274566	0.143	-0.00891718	-0.139286	-0.205649	-0.214166	-0.204317	-0.220707	-0.291832	-0.385733	-0.476892	-0.544075	-0.553989	-0.485838	-0.364366	-0.244515	-0.176861	-0.162395	-0.185548	-0.233629
	0.500245	0.736388	0.554546	0.458452	0.427222	0.396324	0.29791	0.105345	-0.11507	-0.275404	-0.369826	-0.411221	-0.430074	-0.456764	-0.495731	-0.531552	-0.542355	-0.487588	-0.360494	-0.187133	-0.000216723	0.174952	0.335953	0.471929	0.543819	0.524273	0.430634	0.306091	0.171606	0.0425895	-0.0649742	-0.126606	-0.138702	-0.102158	-0.053492	-0.040664	-0.0940585	-0.212398	-0.33997	-0.427949	-0.457112	-0.408123	-0.281646	-0.121682	0.00205323	0.042323	0.004063	-0.0858446	-0.18527
	0.512958	0.714977	0.633719	0.6072	0.599543	0.555938	0.432785	0.220518	-0.0161099	-0.186659	-0.285762	-0.329417	-0.352624	-0.405271	-0.514123	-0.659525	-0.786936	-0.819084	-0.724599	-0.520168	-0.248545	0.0379136	0.318422	0.562294	0.697926	0.66755	0.495382	0.265324	0.0372269	-0.141	-0.232255	-0.233226	-0.173328	-0.0815658	-0.0110057	-0.00803223	-0.086742	-0.223067	-0.33755	-0.37718	-0.336501	-0.22047	-0.0567493	0.0983204	0.180905	0.167713	0.0800296	-0.0453351	-0.151476
	0.525671	0.570971	0.595823	0.626251	0.610246	0.512403	0.331595	0.0996768	-0.102521	-0.214169	-0.250519	-0.233916	-0.204064	-0.227041	-0.353409	-0.565143	-0.785758	-0.909572	-0.887081	-0.724792	-0.463767	-0.166232	0.141889	0.423831	0.600298	0.59397	0.418482	0.162891	-0.0932725	-0.284873	-0.361721	-0.332321	-0.240905	-0.12548	-0.0438308	-0.0387985	-0.117239	-0.244857	-0.329415	-0.32318	-0.233986	-0.0881424	0.0669289	0.175649	0.197262	0.139553	0.0419273	-0.0503501	-0.0856709
	0.538384	0.438598	0.522356	0.567619	0.518092	0.363082	0.140572	-0.0822335	-0.214135	-0.235864	-0.185671	-0.09227	0.00242907	0.020236	-0.107169	-0.359978	-0.649158	-0.854112	-0.914715	-0.829436	-0.631606	-0.382108	-0.105792	0.159024	0.340835	0.357922	0.212207	-0.0225461	-0.262093	-0.438914	-0.495934	-0.446269	-0.333009	-0.189573	-0.0717305	-0.0254422	-0.0658793	-0.163015	-0.235775	-0.231799	-0.154242	-0.036242	0.0694783	0.118249	0.0949329	0.0274558	-0.0375577	-0.0568688	0.00114244
	0.551097	0.352849	0.400038	0.401864	0.316971	0.154934	-0.0319893	-0.175408	-0.20738	-0.148862	-0.0474145	0.0688354	0.168808	0.181375	0.0428037	-0.223756	-0.536833	-0.784555	-0.907594	-0.896901	-0.773153	-0.590756	-0.371679	-0.152252	0.0149718	0.0557279	-0.0368337	-0.215156	-0.402405	-0.538116	-0.56632	-0.503668	-0.384324	-0.225333	-0.0699024	0.0341227	0.0561466	0.00831772	-0.0624029	-0.0909339	-0.0610166	-0.00173081	0.0395939	0.0328424	-0.016186	-0.0718115	-0.0933666	-0.057214	0.0401249
	0.56381	0.215536	0.16336	0.0988459	0.00857403	-0.0898375	-0.156209	-0.151733	-0.0642593	0.0497783	0.148415	0.212463	0.236986	0.185558	0.0314467	-0.200736	-0.467229	-0.69592	-0.845385	-0.899738	-0.860052	-0.767132	-0.635644	-0.492462	-0.356914	-0.282589	-0.287197	-0.36528	-0.463019	-0.536007	-0.536534	-0.480021	-0.385505	-0.245959	-0.0841014	0.0598075	0.145501	0.163977	0.120909	0.0795517	0.0721501	0.0761781	0.0558364	-0.000895735	-0.0707033	-0.115283	-0.107701	-0.0533844	0.0218681
	0.576523	-0.0477771	-0.172273	-0.261836	-0.306509	-0.294309	-0.210743	-0.0535496	0.133562	0.274112	0.340614	0.325425	0.251918	0.127567	-0.0230449	-0.173785	-0.333896	-0.487649	-0.623099	-0.723701	-0.770759	-0.783758	-0.766691	-0.73353	-0.667575	-0.589297	-0.521609	-0.506055	-0.521774	-0.54753	-0.540509	-0.504639	-0.440081	-0.321467	-0.159884	0.0124179	0.154065	0.245041	0.257913	0.234881	0.213828	0.181683	0.121979	0.0450875	-0.0172345	-0.0331324	0.00451936	0.0600023	0.0848038
	0.589235	-0.35336	-0.484331	-0.537336	-0.497718	-0.370439	-0.169887	0.0780544	0.302562	0.436671	0.472048	0.408377	0.284235	0.131793	0.00703868	-0.0610921	-0.116191	-0.18161	-0.267572	-0.364337	-0.44732	-0.520187	-0.584717	-0.650207	-0.685623	-0.678496	-0.635467	-0.616853	-0.626069	-0.660919	-0.673711	-0.655379	-0.594334	-0.463447	-0.280612	-0.0790894	0.103715	0.249429	0.314879	0.32042	0.305772	0.273341	0.231369	0.20774	0.223015	0.286296	0.377972	0.42698	0.373261
	0.601948	-0.551538	-0.653226	-0.639024	-0.506536	-0.28566	-0.0192452	0.246861	0.441761	0.537431	0.547266	0.471616	0.348014	0.205913	0.100137	0.0622898	0.0496904	0.0376932	0.0146432	-0.0154274	-0.0392501	-0.0654219	-0.110636	-0.194356	-0.302918	-0.405535	-0.474076	-0.542551	-0.619135	-0.707402	-0.757276	-0.756776	-0.696647	-0.559093	-0.373694	-0.174119	0.0126258	0.177673	0.283402	0.332582	0.362293	0.388213	0.434125	0.529783	0.668729	0.833738	0.979301	0.995455	0.823384
	0.614661	-0.668136	-0.71908	-0.622345	-0.396606	-0.100084	0.198885	0.440299	0.563944	0.5936	0.564417	0.474518	0.350812	0.207306	0.0857406	0.0209823	-0.010401	-0.0118228	0.0182375	0.0858726	0.188533	0.295314	0.365614	0.361615	0.263514	0.102706	-0.0619519	-0.215678	-0.360301	-0.497784	-0.592052	-0.633528	-0.621603	-0.545012	-0.431343	-0.300965	-0.160143	-0.00198442	0.160597	0.298895	0.429036	0.563295	0.721184	0.923076	1.14016	1.34807	1.49115	1.43801	1.1452
	0.627374	-0.830862	-0.789716	-0.5806	-0.250986	0.114388	0.428113	0.621615	0.648673	0.585025	0.487253	0.354564	0.201004	0.0269738	-0.131145	-0.234994	-0.29231	-0.289652	-0.213279	-0.0533758	0.176896	0.425981	0.636395	0.756513	0.736699	0.596342	0.407153	0.22569	0.0555928	-0.105943	-0.248198	-0.358221	-0.439225	-0.479704	-0.491692	-0.472601	-0.40121	-0.250432	-0.00395669	0.259924	0.517525	0.760936	0.992668	1.22511	1.42509	1.58278	1.65311	1.51684	1.15759
	0.640087	-1.05037	-0.898716	-0.569911	-0.147005	0.264854	0.568075	0.691422	0.610172	0.44339	0.264704	0.0802718	-0.107186	-0.304852	-0.477239	-0.587513	-0.634446	-0.598662	-0.463481	-0.223694	0.0980281	0.442241	0.749864	0.967029	1.02715	0.933646	0.757944	0.582029	0.412274	0.243433	0.0642028	-0.106422	-0.27086	-0.415778	-0.536499	-0.610126	-0.592692	-0.441959	-0.124372	0.238646	0.589767	0.902275	1.16203	1.37535	1.51344	1.58424	1.56154	1.35685	0.981504
	0.6528	-1.226	-1.02185	-0.637962	-0.188225	0.211103	0.462725	0.503066	0.341028	0.111398	-0.112642	-0.316062	-0.505533	-0.689286	-0.834793	-0.913348	-0.917503	-0.824937	-0.623543	-0.321315	0.0466005	0.420616	0.75323	1.00101	1.10002	1.04617	0.903092	0.757487	0.615333	0.470106	0.293734	0.103967	-0.101448	-0.305554	-0.488512	-0.614046	-0.629434	-0.491533	-0.164438	0.219947	0.598201	0.939149	1.21624	1.42217	1.5246	1.54002	1.45566	1.20419	0.812954
	0.665513	-1.23593	-1.07185	-0.731588	-0.341688	-0.0183948	0.151142	0.123261	-0.0569193	-0.275186	-0.479939	-0.652928	-0.809005	-0.954589	-1.05934	-1.10079	-1.06734	-0.93362	-0.694438	-0.371728	-0.0110291	0.329554	0.619363	0.835866	0.940096	0.935764	0.872066	0.815229	0.761396	0.697093	0.572357	0.39997	0.181491	-0.0553659	-0.27137	-0.424041	-0.467077	-0.368393	-0.103621	0.22396	0.569214	0.905895	1.19877	1.41988	1.52172	1.52176	1.41483	1.13915	0.725204
	0.678226	-1.06593	-0.986788	-0.742554	-0.452151	-0.220946	-0.121273	-0.175959	-0.320421	-0.478034	-0.623706	-0.74434	-0.861447	-0.98294	-1.07708	-1.11646	-1.08409	-0.953071	-0.723523	-0.425771	-0.110128	0.166158	0.384277	0.542416	0.637832	0.692171	0.740402	0.813144	0.886011	0.927697	0.86402	0.711402	0.48791	0.23912	0.0217241	-0.127726	-0.18269	-0.128359	0.0350658	0.253477	0.511795	0.795027	1.07037	1.29619	1.40792	1.41389	1.31289	1.04982	0.653166
	0.690939	-0.758089	-0.754918	-0.601874	-0.397457	-0.229125	-0.156829	-0.197555	-0.295517	-0.399666	-0.498261	-0.587349	-0.691116	-0.823462	-0.952086	-1.03539	-1.04491	-0.950325	-0.752429	-0.484693	-0.201948	0.0337549	0.203526	0.313566	0.389287	0.472043	0.592823	0.753257	0.907477	1.00457	0.960005	0.804921	0.583731	0.360442	0.194693	0.103437	0.0836218	0.126461	0.196347	0.283114	0.40819	0.578873	0.782605	0.981751	1.10371	1.13502	1.07113	0.870126	0.556022
	0.703652	-0.35243	-0.412408	-0.338237	-0.205296	-0.0844644	-0.0268568	-0.0524517	-0.126226	-0.207133	-0.288286	-0.373855	-0.48515	-0.640244	-0.810907	-0.946712	-1.00795	-0.955142	-0.782889	-0.524053	-0.240878	-0.00858345	0.144832	0.22408	0.268774	0.337317	0.464695	0.636977	0.795751	0.881233	0.816993	0.647807	0.439001	0.268415	0.187465	0.191059	0.246616	0.318569	0.334291	0.31039	0.300868	0.338028	0.437933	0.581734	0.704524	0.773128	0.774862	0.67424	0.482597
	0.716364	0.0618935	-0.0547411	-0.0562626	-0.00361124	0.0398419	0.0341438	-0.0270289	-0.104832	-0.17019	-0.231509	-0.298618	-0.38702	-0.51314	-0.6615	-0.796528	-0.88238	-0.867071	-0.731255	-0.499832	-0.236801	-0.0263662	0.0981638	0.143335	0.157051	0.204555	0.319621	0.476767	0.617193	0.684254	0.61532	0.454636	0.271391	0.149645	0.134343	0.208328	0.321946	0.424099	0.421777	0.344605	0.25948	0.205967	0.216903	0.294999	0.397582	0.492279	0.564475	0.574256	0.510353
	0.729077	0.337048	0.189734	0.133071	0.10608	0.0446077	-0.0768392	-0.230113	-0.334248	-0.376302	-0.390825	-0.388724	-0.380166	-0.37846	-0.398256	-0.449458	-0.519608	-0.545349	-0.487078	-0.352008	-0.189015	-0.067856	-0.0122598	-0.0101384	-0.0123884	0.032572	0.145017	0.291492	0.425884	0.502217	0.468474	0.355056	0.219466	0.1397	0.154628	0.242024	0.350061	0.433642	0.411514	0.323414	0.229923	0.158745	0.139371	0.185645	0.275958	0.391434	0.522974	0.625008	0.664509
	0.74179	0.410837	0.275426	0.211077	0.150319	0.0251186	-0.184605	-0.427967	-0.57869	-0.620547	-0.599031	-0.517612	-0.38021	-0.199393	-0.0333363	0.0476978	0.0234961	-0.0368576	-0.075524	-0.0791857	-0.065227	-0.0649165	-0.081059	-0.101125	-0.0936175	-0.0410794	0.0565981	0.171961	0.28209	0.358702	0.361378	0.307393	0.236755	0.206804	0.239073	0.301643	0.347352	0.350304	0.269252	0.163071	0.0827969	0.0469367	0.0740919	0.170978	0.313336	0.480954	0.664614	0.813156	0.888309
	0.754503	0.30594	0.222812	0.210978	0.198729	0.109137	-0.0934332	-0.371606	-0.588598	-0.691782	-0.706804	-0.623258	-0.436339	-0.153214	0.143786	0.339566	0.379891	0.322679	0.22797	0.124653	0.0310022	-0.0433526	-0.0811222	-0.0745537	-0.0226273	0.0512113	0.127	0.191978	0.246269	0.284945	0.286175	0.267107	0.253357	0.273459	0.319113	0.342378	0.301695	0.190821	0.0217461	-0.121241	-0.194096	-0.174671	-0.0485957	0.168909	0.422466	0.665724	0.877059	0.998242	1.00985
	0.767216	0.0748575	0.0929006	0.19722	0.306354	0.324859	0.189512	-0.0923781	-0.395981	-0.612734	-0.735971	-0.746971	-0.636196	-0.39541	-0.0857662	0.168197	0.278572	0.267607	0.176756	0.0430401	-0.0865335	-0.174619	-0.187933	-0.121512	0.00608699	0.137545	0.230749	0.276418	0.287076	0.279397	0.255923	0.247478	0.271778	0.329832	0.381408	0.363861	0.243742	0.035514	-0.199179	-0.358956	-0.409502	-0.327426	-0.10298	0.222424	0.554484	0.819584	0.98542	0.998104	0.875749
	0.779929	-0.211733	-0.033746	0.231235	0.477449	0.589167	0.487801	0.171019	-0.22987	-0.554805	-0.780378	-0.894575	-0.896697	-0.764521	-0.514612	-0.25224	-0.0885932	-0.0463727	-0.113887	-0.256437	-0.406721	-0.50736	-0.507564	-0.400032	-0.20145	0.00907167	0.162823	0.233757	0.236977	0.202864	0.162292	0.164825	0.226088	0.325989	0.397336	0.367249	0.212579	-0.029639	-0.267659	-0.396676	-0.391567	-0.239698	0.048736	0.40611	0.712489	0.892755	0.923685	0.779262	0.520097
	0.792642	-0.440195	-0.0844988	0.326153	0.659311	0.793316	0.658678	0.27179	-0.203927	-0.576191	-0.824914	-0.95537	-0.987368	-0.903121	-0.69652	-0.445916	-0.260389	-0.190023	-0.25304	-0.428533	-0.635871	-0.795919	-0.838842	-0.751864	-0.540038	-0.290545	-0.0926653	0.000174464	0.000801912	-0.0550191	-0.106524	-0.0905306	0.0115587	0.168621	0.293389	0.305701	0.188096	-0.0104041	-0.195058	-0.264481	-0.190326	0.0304014	0.358427	0.696968	0.912341	0.95081	0.816019	0.521445	0.162765
	0.805355	-0.553355	-0.0750077	0.410406	0.76135	0.869	0.68725	0.258351	-0.22791	-0.571534	-0.761774	-0.820617	-0.786187	-0.662265	-0.452936	-0.213695	-0.0307815	0.0426153	-0.0348016	-0.259963	-0.54809	-0.800063	-0.932664	-0.926956	-0.776229	-0.557819	-0.363157	-0.271792	-0.280983	-0.359675	-0.427094	-0.415205	-0.297714	-0.101616	0.077953	0.15893	0.121221	0.0070849	-0.103337	-0.117712	0.00624361	0.274763	0.631758	0.954735	1.09771	1.02762	0.774366	0.38136	-0.0336863
	0.818068	-0.655253	-0.125648	0.376523	0.719967	0.817302	0.644356	0.257012	-0.160861	-0.424947	-0.529163	-0.505912	-0.399104	-0.232844	-0.0257125	0.189711	0.350626	0.411003	0.317062	0.0570257	-0.291079	-0.620916	-0.845996	-0.940881	-0.882279	-0.719731	-0.533034	-0.423982	-0.411331	-0.482012	-0.557797	-0.570624	-0.483078	-0.303426	-0.11647	0.00239367	0.0277342	-0.0135792	-0.0611659	-0.0424412	0.0924379	0.358306	0.702938	1.00017	1.10048	0.97897	0.679905	0.264482	-0.143151
	0.830781	-0.82655	-0.268899	0.248665	0.611555	0.754736	0.6698	0.407624	0.106635	-0.0755511	-0.126486	-0.0826044	0.0183078	0.142901	0.27572	0.41589	0.522866	0.558859	0.464431	0.212663	-0.137274	-0.491047	-0.767801	-0.934151	-0.942944	-0.809592	-0.601037	-0.436083	-0.358398	-0.380394	-0.445944	-0.486839	-0.452604	-0.327905	-0.173582	-0.0528304	0.00691412	0.0191808	0.0135216	0.0361865	0.13249	0.319762	0.562938	0.764098	0.798336	0.645561	0.355707	0.00508895	-0.295418
	0.843493	-0.937977	-0.359046	0.176712	0.573347	0.792363	0.83949	0.743069	0.561371	0.426298	0.369326	0.356671	0.3642	0.35567	0.332786	0.337265	0.362384	0.380902	0.326732	0.150041	-0.124653	-0.432593	-0.703602	-0.894896	-0.936797	-0.816721	-0.58865	-0.377371	-0.242612	-0.217195	-0.270815	-0.336274	-0.350412	-0.277371	-0.152669	-0.0266011	0.0727446	0.144443	0.171494	0.174377	0.191589	0.238047	0.302583	0.336551	0.269114	0.0907077	-0.147576	-0.358888	-0.466714
	0.856206	-0.815541	-0.272327	0.223389	0.604398	0.864614	1.02401	1.0794	0.996098	0.876798	0.773261	0.661512	0.536186	0.364384	0.171036	0.0397814	-0.000334048	0.0345283	0.0693841	0.025149	-0.119905	-0.337704	-0.567509	-0.756387	-0.821324	-0.730015	-0.519753	-0.307566	-0.157632	-0.11341	-0.166522	-0.258413	-0.31906	-0.293448	-0.19402	-0.057848	0.0841035	0.21309	0.273734	0.259757	0.201513	0.112167	0.00611194	-0.114814	-0.262032	-0.432931	-0.581106	-0.626453	-0.540597
	0.868919	-0.475677	-0.0518012	0.322102	0.618666	0.860268	1.07462	1.22956	1.21681	1.10331	0.950502	0.749355	0.516107	0.232052	-0.0563399	-0.246685	-0.297966	-0.220522	-0.0934775	-0.0181385	-0.0533913	-0.196467	-0.387999	-0.564345	-0.639996	-0.574849	-0.394232	-0.197922	-0.0467609	0.010924	-0.0401978	-0.158025	-0.274148	-0.313963	-0.264392	-0.149775	-0.00514567	0.137521	0.215436	0.199753	0.106072	-0.0550759	-0.250787	-0.441251	-0.596973	-0.709876	-0.745572	-0.652019	-0.449645
	0.881632	-0.15815	0.115607	0.347278	0.545168	0.746022	0.972804	1.17183	1.19876	1.08993	0.908974	0.664587	0.392249	0.0917734	-0.183885	-0.348387	-0.375558	-0.275646	-0.12191	-0.0170622	-0.0266558	-0.148923	-0.316726	-0.458421	-0.496101	-0.405554	-0.219565	-0.0207058	0.139649	0.21391	0.164463	0.0226283	-0.144862	-0.248088	-0.252432	-0.17768	-0.0661434	0.0421818	0.0944418	0.0594487	-0.0578297	-0.248366	-0.467554	-0.652379	-0.754751	-0.774545	-0.697877	-0.509913	-0.269561
	0.894345	-0.0164149	0.138421	0.269172	0.402666	0.57772	0.80435	1.01239	1.05046	0.941395	0.752866	0.511242	0.263454	0.0184286	-0.185234	-0.296076	-0.308403	-0.23231	-0.12848	-0.0815282	-0.134835	-0.269264	-0.407292	-0.477886	-0.419991	-0.247859	-0.021322	0.186839	0.338004	0.394805	0.31489	0.13822	-0.0602258	-0.183103	-0.191483	-0.114424	-0.0100808	0.067787	0.0627892	-0.0363265	-0.2136	-0.448909	-0.681354	-0.835117	-0.859868	-0.777885	-0.602423	-0.35164	-0.106926
	0.907058	0.0615654	0.135613	0.200456	0.28681	0.430181	0.631151	0.813098	0.836558	0.721918	0.537832	0.322736	0.125295	-0.0471524	-0.1785	-0.24828	-0.264226	-0.232616	-0.199915	-0.226408	-0.326121	-0.463589	-0.556905	-0.544911	-0.386726	-0.133258	0.12831	0.327222	0.434426	0.429104	0.286259	0.0648605	-0.149888	-0.258972	-0.231707	-0.108837	0.0340758	0.123627	0.0862131	-0.0739123	-0.317163	-0.598616	-0.835692	-0.949322	-0.90162	-0.740252	-0.499846	-0.220482	0.011482
	0.919771	0.228069	0.245786	0.249358	0.264707	0.321789	0.424668	0.515592	0.496671	0.382138	0.223398	0.061129	-0.0630542	-0.146847	-0.197361	-0.222815	-0.241547	-0.249841	-0.274819	-0.352178	-0.474558	-0.602989	-0.661974	-0.604917	-0.405513	-0.129102	0.129301	0.299388	0.358193	0.298212	0.116372	-0.124891	-0.348268	-0.458756	-0.427206	-0.286916	-0.11198	0.0145353	0.015334	-0.121347	-0.347577	-0.599087	-0.784657	-0.8372	-0.74359	-0.561134	-0.324709	-0.0784503	0.10337
	0.932484	0.413576	0.395533	0.335994	0.249702	0.163056	0.0973927	0.0417689	-0.0247853	-0.106669	-0.189672	-0.237188	-0.220321	-0.146533	-0.0615276	-0.0156251	-0.0363474	-0.0976092	-0.195176	-0.335865	-0.494733	-0.63476	-0.696031	-0.649804	-0.478924	-0.245923	-0.0329778	0.095445	0.125976	0.0572022	-0.103653	-0.317532	-0.536448	-0.676748	-0.697688	-0.600923	-0.433552	-0.271539	-0.17278	-0.192437	-0.296494	-0.419878	-0.488481	-0.464363	-0.361891	-0.22532	-0.0684806	0.0795041	0.16957
	0.945197	0.462165	0.402381	0.27309	0.0817797	-0.140428	-0.350346	-0.509735	-0.56503	-0.554007	-0.500528	-0.37095	-0.146574	0.146718	0.40435	0.52888	0.492121	0.353581	0.153203	-0.0866431	-0.320402	-0.505145	-0.598233	-0.591735	-0.482971	-0.32846	-0.188493	-0.11364	-0.104808	-0.161541	-0.27854	-0.450419	-0.659659	-0.834742	-0.919984	-0.88114	-0.732953	-0.539013	-0.334612	-0.217698	-0.1717	-0.140037	-0.0792333	0.0131099	0.102111	0.168883	0.225838	0.261203	0.252209
	0.95791	0.290187	0.140318	-0.076011	-0.341004	-0.613215	-0.837624	-0.953995	-0.887113	-0.726508	-0.519793	-0.233323	0.152758	0.599395	0.962987	1.12927	1.07687	0.886886	0.616057	0.301657	0.00413653	-0.222413	-0.346873	-0.377987	-0.332811	-0.259323	-0.193461	-0.168435	-0.180226	-0.230819	-0.324483	-0.477466	-0.686902	-0.885649	-1.00961	-1.00668	-0.87466	-0.667038	-0.402181	-0.198925	-0.0525243	0.0844127	0.231801	0.368118	0.449413	0.478308	0.482148	0.450427	0.372072
	0.970623	-0.0182564	-0.288406	-0.580213	-0.85369	-1.06443	-1.16591	-1.1104	-0.860324	-0.559006	-0.261782	0.0617078	0.442206	0.851074	1.17048	1.32047	1.28429	1.12955	0.897362	0.61548	0.338071	0.121208	-0.00950408	-0.0670764	-0.078904	-0.0749173	-0.0639424	-0.0610748	-0.0678994	-0.0950591	-0.163525	-0.29452	-0.488947	-0.685359	-0.822647	-0.852488	-0.766945	-0.601447	-0.35829	-0.143163	0.0387398	0.216367	0.39383	0.54543	0.630344	0.662946	0.671183	0.629939	0.521415
	0.983335	-0.294068	-0.634256	-0.931637	-1.1326	-1.20561	-1.13283	-0.902105	-0.534232	-0.189979	0.083197	0.305111	0.514635	0.713299	0.865598	0.959245	0.977042	0.942751	0.857344	0.717876	0.552315	0.404701	0.296488	0.221117	0.157821	0.103918	0.0782728	0.0831198	0.109985	0.13966	0.134668	0.0759015	-0.0421791	-0.181159	-0.298614	-0.36314	-0.359356	-0.290286	-0.149339	0.00733828	0.170888	0.34075	0.503561	0.640555	0.723498	0.773479	0.811035	0.791932	0.682974
	0.996048	-0.399307	-0.729241	-0.961833	-1.0439	-0.968007	-0.756654	-0.442878	-0.0928843	0.169822	0.321088	0.368226	0.348642	0.295287	0.264851	0.311567	0.41393	0.541257	0.643815	0.680704	0.651803	0.587919	0.508784	0.417704	0.307434	0.203385	0.147806	0.152445	0.204672	0.283436	0.347458	0.383869	0.384483	0.355469	0.307571	0.247654	0.195649	0.179859	0.197122	0.256277	0.359245	0.482996	0.602102	0.706539	0.783335	0.857	0.935504	0.953309	0.860475
	1.00876	-0.26435	-0.571566	-0.749318	-0.74355	-0.570383	-0.292023	0.0150397	0.258066	0.376537	0.374433	0.252303	0.0447806	-0.187221	-0.314932	-0.243954	-0.0149437	0.284304	0.554902	0.724959	0.778924	0.750174	0.667081	0.544831	0.386745	0.24034	0.162306	0.160246	0.211437	0.292407	0.369868	0.447523	0.527885	0.601673	0.64907	0.647884	0.608116	0.570355	0.510051	0.483837	0.512625	0.570289	0.6386	0.721857	0.817268	0.942439	1.08547	1.1523	1.07594
	1.02147	0.021168	-0.310719	-0.504354	-0.493258	-0.306595	-0.0340513	0.219004	0.352771	0.348425	0.223878	-0.0177744	-0.335952	-0.634827	-0.734854	-0.541193	-0.141402	0.320125	0.708743	0.936238	0.987888	0.917512	0.772883	0.585267	0.371757	0.196784	0.118707	0.127405	0.18019	0.242384	0.29025	0.350283	0.445882	0.573187	0.692919	0.756479	0.755512	0.72748	0.635281	0.556199	0.524505	0.523179	0.556399	0.650425	0.802487	1.00731	1.22732	1.33995	1.26814
	1.03419	0.282622	-0.0835907	-0.32509	-0.363541	-0.228669	-0.0190711	0.152778	0.201364	0.118487	-0.0810398	-0.382937	-0.734119	-1.00111	-0.980249	-0.615134	-0.0537477	0.519641	0.957563	1.17332	1.16553	1.01048	0.771709	0.495741	0.221918	0.0305476	-0.0266818	0.0141473	0.0923869	0.162822	0.210376	0.274555	0.390343	0.554757	0.715031	0.806963	0.813238	0.769176	0.635584	0.503247	0.414818	0.366141	0.384002	0.510179	0.73061	1.00756	1.28032	1.41553	1.34485
	1.0469	0.444227	0.103834	-0.142688	-0.222574	-0.158996	-0.0408079	0.0301065	-0.00617897	-0.151918	-0.396472	-0.709901	-1.02879	-1.20203	-1.04183	-0.548731	0.0886339	0.68083	1.09499	1.26266	1.19742	0.981417	0.676177	0.33176	0.00635252	-0.204553	-0.250599	-0.190001	-0.0869653	0.0154912	0.113778	0.242299	0.426622	0.645635	0.833936	0.926373	0.911924	0.829622	0.635999	0.437196	0.28589	0.194323	0.206757	0.363604	0.632207	0.945985	1.23289	1.37177	1.31965
	1.05961	0.536079	0.283527	0.0839696	-0.00747388	-0.00413087	0.0290702	0.00918993	-0.105388	-0.304534	-0.574437	-0.871179	-1.12567	-1.19677	-0.944084	-0.417913	0.185837	0.706808	1.04906	1.17045	1.08948	0.872815	0.565169	0.206061	-0.143642	-0.379981	-0.444189	-0.399552	-0.301556	-0.183873	-0.0394614	0.147824	0.381585	0.622777	0.804482	0.876696	0.842964	0.7444	0.540545	0.327541	0.157291	0.0567256	0.0814686	0.262897	0.551362	0.866474	1.14157	1.27934	1.26227
	1.07233	0.572763	0.424431	0.282339	0.192899	0.159721	0.148762	0.0955579	-0.0436142	-0.255834	-0.521919	-0.789317	-0.983395	-0.985507	-0.70832	-0.233591	0.258366	0.655135	0.905398	0.990256	0.923393	0.746868	0.487626	0.171288	-0.152004	-0.387258	-0.473204	-0.459934	-0.38944	-0.287976	-0.148707	0.0224008	0.208001	0.371495	0.466516	0.473046	0.413479	0.327722	0.206499	0.0912487	0.00516944	-0.0248703	0.0520884	0.257862	0.535722	0.814453	1.04962	1.17088	1.17735
	1.08504	0.446302	0.391621	0.297656	0.217823	0.183178	0.191011	0.190457	0.115969	-0.040632	-0.257036	-0.476808	-0.619531	-0.592586	-0.354771	0.00147864	0.328342	0.566778	0.705229	0.742729	0.689375	0.56574	0.386328	0.167519	-0.0571315	-0.226401	-0.298368	-0.303787	-0.265507	-0.197323	-0.100832	0.00199972	0.0781641	0.102865	0.059742	-0.0382449	-0.148365	-0.229695	-0.240313	-0.205561	-0.146485	-0.0525634	0.101503	0.319643	0.549101	0.7475	0.902869	0.977878	0.984717
	1.09775	0.100807	0.108928	0.0518619	-0.00566332	-0.00291454	0.0837681	0.211363	0.280619	0.244191	0.126136	-0.0191679	-0.111784	-0.0940069	0.0364349	0.204884	0.317629	0.36881	0.379111	0.364032	0.334086	0.289472	0.23257	0.169668	0.109178	0.0595478	0.0283435	0.00597798	-0.00219365	0.0181949	0.0655907	0.116481	0.125919	0.0665933	-0.0644471	-0.238484	-0.402727	-0.514034	-0.495514	-0.394849	-0.25702	-0.0885472	0.105158	0.302548	0.459923	0.565499	0.638	0.675018	0.697373
	1.11046	-0.31036	-0.306093	-0.358374	-0.392838	-0.330714	-0.134052	0.154573	0.398499	0.505714	0.49797	0.419229	0.340466	0.284259	0.237203	0.174288	0.0677597	-0.0453776	-0.122537	-0.137819	-0.088034	-0.00126472	0.109698	0.235608	0.351811	0.414499	0.402563	0.335154	0.248921	0.196183	0.194234	0.231697	0.254491	0.21679	0.103288	-0.0691101	-0.258743	-0.427088	-0.493649	-0.470676	-0.392418	-0.268701	-0.116628	0.0294535	0.135529	0.202923	0.268907	0.351954	0.460769
	1.12318	-0.55567	-0.615454	-0.700468	-0.723325	-0.60219	-0.302501	0.122428	0.500447	0.70237	0.74231	0.649948	0.487746	0.269795	0.0144658	-0.238909	-0.471968	-0.634933	-0.685037	-0.603869	-0.410871	-0.167335	0.101773	0.377784	0.613326	0.732417	0.699656	0.562545	0.379733	0.234908	0.175842	0.21026	0.279065	0.317826	0.284744	0.167447	-0.0180706	-0.246918	-0.448128	-0.580357	-0.652661	-0.663396	-0.613776	-0.52556	-0.420444	-0.306343	-0.143103	0.0903306	0.363527
	1.13589	-0.607846	-0.707074	-0.80633	-0.806016	-0.630718	-0.263068	0.22402	0.631576	0.819367	0.796873	0.584989	0.246501	-0.176105	-0.591856	-0.91222	-1.11694	-1.18485	-1.09982	-0.867397	-0.533649	-0.182283	0.160319	0.48523	0.749946	0.872834	0.810331	0.613997	0.347319	0.110633	-0.015179	-0.000393375	0.0992553	0.21012	0.262955	0.217039	0.0633225	-0.192365	-0.489446	-0.756701	-0.983357	-1.14578	-1.21133	-1.1755	-1.04452	-0.848857	-0.556823	-0.148175	0.303658
	1.1486	-0.626115	-0.665704	-0.697124	-0.626833	-0.396421	-0.00895208	0.447567	0.76987	0.847966	0.696795	0.334188	-0.172497	-0.739789	-1.20702	-1.46884	-1.53844	-1.44751	-1.2161	-0.871826	-0.474557	-0.109599	0.205352	0.482302	0.702833	0.800121	0.722722	0.495856	0.170917	-0.148753	-0.349456	-0.378931	-0.277017	-0.113147	0.0246057	0.0771692	0.013329	-0.186666	-0.488313	-0.822125	-1.15851	-1.44531	-1.61256	-1.63089	-1.49411	-1.25506	-0.894588	-0.388675	0.169793
	1.16132	-0.720125	-0.634108	-0.535196	-0.361397	-0.0874256	0.266249	0.616405	0.795729	0.751868	0.504777	0.0659709	-0.499509	-1.08321	-1.49294	-1.63359	-1.55963	-1.34693	-1.03879	-0.670692	-0.30011	0.001509	0.227529	0.403093	0.533088	0.577446	0.48553	0.247554	-0.1089	-0.493689	-0.769537	-0.866346	-0.796189	-0.601114	-0.370877	-0.175691	-0.0737163	-0.118802	-0.326436	-0.650116	-1.03651	-1.40726	-1.66031	-1.73982	-1.63131	-1.40246	-1.05029	-0.553601	-0.00171943
	1.17403	-0.81929	-0.632987	-0.421938	-0.167367	0.112872	0.383468	0.58731	0.631225	0.515128	0.250202	-0.163639	-0.67242	-1.16138	-1.44186	-1.44456	-1.25782	-0.97887	-0.660225	-0.336567	-0.0524809	0.142619	0.250409	0.297479	0.30464	0.264742	0.146178	-0.0857329	-0.431747	-0.83528	-1.15953	-1.32785	-1.31773	-1.12077	-0.8122	-0.470055	-0.179955	-0.0266902	-0.0788711	-0.326218	-0.699789	-1.11011	-1.43176	-1.57282	-1.50465	-1.30206	-0.986732	-0.557929	-0.096055
	1.18674	-0.830752	-0.600171	-0.331126	-0.0439397	0.205598	0.369154	0.421092	0.350413	0.192841	-0.054934	-0.399695	-0.798575	-1.13641	-1.24535	-1.09503	-0.804263	-0.481425	-0.185212	0.0535366	0.213344	0.276301	0.251747	0.163701	0.0432738	-0.085091	-0.223173	-0.421476	-0.704911	-1.06036	-1.37671	-1.58512	-1.6309	-1.45685	-1.11919	-0.697701	-0.289077	0.0129624	0.11112	-0.0259379	-0.337118	-0.741491	-1.10269	-1.29138	-1.25368	-1.06387	-0.773658	-0.41467	-0.0608266
	1.19945	-0.811964	-0.559088	-0.259119	0.0371688	0.249245	0.31928	0.241254	0.0663592	-0.13865	-0.380033	-0.658692	-0.937113	-1.10297	-1.02306	-0.717826	-0.336244	0.00459712	0.245714	0.368861	0.38663	0.320111	0.188702	0.0093839	-0.187508	-0.361107	-0.490749	-0.634199	-0.827854	-1.09151	-1.35129	-1.55707	-1.63716	-1.50895	-1.21014	-0.810472	-0.395141	-0.0436992	0.151717	0.121858	-0.100203	-0.453772	-0.806421	-1.00671	-0.976538	-0.782006	-0.498071	-0.188051	0.0788687
	1.21217	-0.801424	-0.541841	-0.235745	0.0505301	0.227896	0.236651	0.0782765	-0.160098	-0.388566	-0.606173	-0.80266	-0.943992	-0.934964	-0.695904	-0.294821	0.105005	0.397273	0.539445	0.536316	0.434945	0.288625	0.125107	-0.053247	-0.235538	-0.390036	-0.488274	-0.575408	-0.686057	-0.856299	-1.05496	-1.25269	-1.37899	-1.34041	-1.14806	-0.848903	-0.506272	-0.180731	0.0605503	0.11982	-0.00134395	-0.263329	-0.548915	-0.705249	-0.647637	-0.430974	-0.139415	0.136079	0.327449
	1.22488	-0.736274	-0.524294	-0.287826	-0.0797877	0.0290707	-0.00664013	-0.174356	-0.370478	-0.522294	-0.63368	-0.691236	-0.669557	-0.509479	-0.194274	0.186464	0.491587	0.656448	0.668358	0.555803	0.388144	0.230237	0.107897	0.00650831	-0.091264	-0.178965	-0.23056	-0.264324	-0.309032	-0.408858	-0.577113	-0.797415	-1.00465	-1.09309	-1.03952	-0.864844	-0.614349	-0.33864	-0.079825	0.0462987	0.0189821	-0.135901	-0.318919	-0.391238	-0.281343	-0.0364567	0.260426	0.49758	0.606262
	1.23759	-0.518166	-0.409968	-0.330455	-0.288711	-0.304105	-0.385334	-0.498349	-0.542825	-0.51295	-0.437976	-0.314567	-0.131141	0.126166	0.420492	0.675755	0.805384	0.799245	0.673212	0.472406	0.276338	0.143729	0.0871336	0.0781277	0.0805715	0.0770468	0.0813435	0.0913417	0.0819765	0.0104471	-0.161178	-0.412597	-0.677281	-0.845448	-0.875728	-0.777573	-0.589049	-0.357527	-0.116753	0.0231745	0.0406213	-0.041734	-0.141028	-0.143776	-0.00018758	0.247476	0.523948	0.714032	0.754375
	1.25031	-0.186954	-0.176906	-0.262867	-0.403156	-0.552346	-0.669641	-0.700416	-0.571834	-0.356541	-0.11233	0.147684	0.423778	0.693742	0.893375	0.983557	0.934625	0.775105	0.53716	0.274301	0.0678876	-0.0367614	-0.0399337	0.0224065	0.109992	0.185149	0.236176	0.254218	0.220118	0.111847	-0.0865023	-0.332089	-0.555656	-0.667041	-0.646209	-0.52028	-0.336464	-0.141563	0.021123	0.0885381	0.067505	-0.0140126	-0.0878082	-0.0708628	0.066481	0.286409	0.528383	0.693774	0.728269
	1.26302	0.111052	0.0758526	-0.104612	-0.355919	-0.58499	-0.709911	-0.668386	-0.432932	-0.128976	0.169519	0.437005	0.671752	0.841362	0.894371	0.836707	0.673893	0.443179	0.173817	-0.0872401	-0.270994	-0.349558	-0.321496	-0.21569	-0.0618322	0.0828625	0.170922	0.17005	0.0690471	-0.121882	-0.359994	-0.570837	-0.684482	-0.640692	-0.467949	-0.233651	-0.0104677	0.150694	0.197302	0.139334	0.0265101	-0.103005	-0.189201	-0.17278	-0.0403274	0.171352	0.419409	0.623859	0.727335
	1.27573	0.307073	0.263181	0.0525634	-0.237966	-0.492672	-0.606951	-0.521106	-0.252052	0.044637	0.285697	0.440467	0.51244	0.486691	0.364826	0.199764	0.0110447	-0.181813	-0.3755	-0.553205	-0.676234	-0.736102	-0.71227	-0.604546	-0.406926	-0.184698	-0.0258802	-0.00305834	-0.130413	-0.378101	-0.653307	-0.852796	-0.89883	-0.743288	-0.450865	-0.124102	0.138385	0.278415	0.247967	0.108196	-0.0617874	-0.213849	-0.290927	-0.247737	-0.0834689	0.166419	0.473814	0.76178	0.954107
	1.28845	0.434182	0.386971	0.166025	-0.141633	-0.411429	-0.527336	-0.430351	-0.162925	0.097114	0.255073	0.277656	0.172	-0.0497462	-0.32093	-0.546438	-0.701979	-0.797153	-0.867686	-0.939965	-1.00982	-1.08183	-1.10863	-1.0467	-0.831431	-0.519018	-0.238869	-0.120717	-0.196681	-0.436404	-0.728951	-0.951412	-1.0105	-0.849927	-0.538862	-0.188291	0.0953128	0.250741	0.236654	0.120696	-0.00908965	-0.104034	-0.121121	-0.0334891	0.150899	0.414204	0.745952	1.0664	1.28657
	1.30116	0.491227	0.439311	0.219841	-0.0925105	-0.377099	-0.513509	-0.436381	-0.187528	0.0470865	0.162816	0.121817	-0.0724408	-0.393131	-0.735747	-0.980328	-1.09903	-1.12257	-1.11512	-1.13318	-1.194	-1.30563	-1.39957	-1.39819	-1.19046	-0.821934	-0.451757	-0.257188	-0.282746	-0.497503	-0.780979	-1.00537	-1.07287	-0.923657	-0.620413	-0.263505	0.0494914	0.262569	0.330226	0.309169	0.29072	0.309744	0.372449	0.47214	0.593383	0.757624	0.985156	1.2123	1.36569
	1.31387	0.503371	0.429063	0.22041	-0.0689649	-0.340522	-0.484808	-0.434779	-0.217774	-0.00345797	0.104253	0.0631263	-0.130159	-0.452051	-0.797723	-1.04168	-1.1501	-1.15513	-1.12579	-1.12735	-1.18708	-1.31503	-1.43688	-1.47036	-1.30297	-0.979171	-0.654546	-0.506886	-0.56768	-0.792862	-1.0415	-1.20224	-1.19849	-0.987779	-0.63971	-0.245821	0.108881	0.381805	0.521928	0.587381	0.674226	0.795557	0.912279	0.980726	0.976183	0.96122	0.992743	1.04442	1.082
	1.32658	0.542765	0.39156	0.160738	-0.103921	-0.330065	-0.437195	-0.37746	-0.178162	0.0137281	0.107831	0.0656172	-0.116571	-0.42131	-0.753257	-0.988242	-1.08601	-1.06844	-0.999933	-0.950813	-0.95999	-1.04396	-1.13899	-1.18219	-1.09334	-0.913228	-0.754145	-0.746943	-0.8943	-1.13949	-1.33114	-1.39396	-1.28879	-1.00004	-0.610683	-0.206831	0.142892	0.417275	0.579339	0.688852	0.833839	1.00815	1.14512	1.18065	1.08241	0.931206	0.805892	0.717398	0.670488
	1.3393	0.587778	0.315933	0.0129528	-0.255675	-0.426672	-0.453908	-0.330592	-0.114538	0.0543443	0.109949	0.0317893	-0.173384	-0.481939	-0.795051	-0.992538	-1.03568	-0.943047	-0.781861	-0.633342	-0.550217	-0.554451	-0.600065	-0.643823	-0.640368	-0.615664	-0.622301	-0.730564	-0.923097	-1.14626	-1.27461	-1.27358	-1.13757	-0.87038	-0.551152	-0.246761	0.00396272	0.203878	0.35105	0.481674	0.650927	0.841355	0.984376	1.01506	0.900671	0.714923	0.538172	0.405289	0.34477
	1.35201	0.502375	0.152933	-0.199676	-0.463056	-0.572897	-0.513156	-0.322301	-0.0942442	0.0400674	0.0463959	-0.0700511	-0.28903	-0.575394	-0.829686	-0.948542	-0.906026	-0.725748	-0.47511	-0.237308	-0.0714491	0.000305902	0.00843706	-0.0155911	-0.057233	-0.127343	-0.230703	-0.383457	-0.563522	-0.730673	-0.812299	-0.803535	-0.721476	-0.58031	-0.431862	-0.305227	-0.202194	-0.105094	0.0140354	0.151333	0.320287	0.501624	0.63958	0.676897	0.583671	0.415579	0.2469	0.128219	0.0983034
	1.36472	0.240452	-0.0757799	-0.380962	-0.578382	-0.617097	-0.508798	-0.31796	-0.133661	-0.0471199	-0.0646709	-0.166768	-0.331532	-0.528338	-0.683117	-0.720478	-0.625663	-0.414499	-0.135183	0.144236	0.365169	0.502792	0.571195	0.586521	0.532164	0.40821	0.244543	0.0736964	-0.0835227	-0.199129	-0.25172	-0.253806	-0.238862	-0.225426	-0.22994	-0.244379	-0.246813	-0.22135	-0.14193	-0.0376618	0.0841492	0.212837	0.313471	0.340418	0.261689	0.11036	-0.0468395	-0.147914	-0.150763
	1.37744	-0.0283219	-0.238895	-0.435875	-0.539027	-0.524552	-0.42691	-0.306426	-0.200681	-0.145709	-0.13797	-0.165601	-0.222128	-0.300783	-0.365782	-0.361146	-0.268078	-0.0765757	0.190032	0.478334	0.728089	0.905387	1.00306	1.02133	0.928196	0.744715	0.533572	0.357769	0.230328	0.164831	0.144257	0.144437	0.125041	0.0739234	0.00245265	-0.06331	-0.0991609	-0.10219	-0.0778209	-0.0543948	-0.032701	-0.00740982	0.0159667	0.0108159	-0.0589808	-0.19015	-0.333284	-0.424652	-0.422819
	1.39015	-0.13176	-0.248415	-0.361962	-0.407287	-0.378843	-0.319319	-0.269654	-0.219777	-0.171774	-0.125545	-0.0839901	-0.0557896	-0.0504664	-0.0518594	-0.0115103	0.0926783	0.281452	0.534211	0.797029	1.01035	1.14284	1.17904	1.12346	0.96032	0.740596	0.543162	0.420228	0.363317	0.363376	0.374904	0.372106	0.328362	0.249913	0.163914	0.095052	0.0571356	0.0387381	0.00504065	-0.0591514	-0.14243	-0.225968	-0.287475	-0.331255	-0.389023	-0.48813	-0.607303	-0.691725	-0.702047
	1.40286	-0.134644	-0.194833	-0.259338	-0.272443	-0.233849	-0.184068	-0.158542	-0.144095	-0.129003	-0.107979	-0.0802111	-0.045466	0.00253003	0.0835246	0.224925	0.416145	0.646922	0.876789	1.04803	1.12197	1.10426	1.00877	0.865548	0.686809	0.527302	0.437241	0.425569	0.459009	0.509101	0.51619	0.473194	0.386452	0.284787	0.19862	0.136487	0.0936719	0.048576	-0.030438	-0.142303	-0.274254	-0.4071	-0.511074	-0.577877	-0.626997	-0.702431	-0.807356	-0.899508	-0.939342
	1.41557	-0.197349	-0.226547	-0.249352	-0.222159	-0.15065	-0.0777379	-0.054306	-0.0889024	-0.156934	-0.234116	-0.293798	-0.306244	-0.229477	-0.0351566	0.258515	0.574866	0.853461	1.03227	1.06106	0.945307	0.753999	0.557576	0.409189	0.327867	0.323318	0.382183	0.475569	0.562726	0.613326	0.571058	0.459982	0.322276	0.209217	0.143057	0.102806	0.0560847	-0.0223818	-0.130638	-0.245379	-0.357889	-0.461888	-0.543029	-0.596754	-0.635602	-0.701966	-0.809023	-0.927815	-1.01684
	1.42829	-0.278723	-0.326305	-0.35836	-0.336826	-0.268418	-0.199074	-0.190027	-0.254863	-0.374577	-0.518631	-0.636344	-0.679753	-0.583275	-0.312142	0.0783556	0.464884	0.756204	0.876055	0.784835	0.532374	0.239458	0.0204564	-0.0634723	-0.00326736	0.151707	0.33389	0.496935	0.608618	0.646166	0.56006	0.394959	0.219645	0.108259	0.0739543	0.0652447	0.0238314	-0.0740267	-0.193027	-0.286525	-0.345647	-0.378601	-0.393651	-0.400707	-0.415768	-0.468851	-0.571031	-0.708783	-0.842395
	1.441	-0.155696	-0.289559	-0.432079	-0.527433	-0.55842	-0.554254	-0.562415	-0.583609	-0.644752	-0.740171	-0.818974	-0.842659	-0.74587	-0.485994	-0.11195	0.258714	0.528685	0.609559	0.460747	0.152323	-0.17763	-0.40008	-0.450472	-0.315276	-0.0675091	0.200596	0.426493	0.58156	0.642576	0.557282	0.373733	0.176675	0.0581842	0.0339602	0.0415097	0.0129235	-0.075265	-0.178268	-0.237994	-0.240305	-0.201471	-0.150227	-0.113586	-0.111282	-0.152555	-0.236069	-0.359146	-0.48971
	1.45371	0.214918	-0.0035854	-0.279912	-0.527992	-0.691088	-0.765769	-0.779229	-0.730886	-0.696609	-0.701973	-0.714112	-0.710731	-0.636211	-0.438867	-0.132593	0.191906	0.435476	0.497098	0.326266	-0.00986735	-0.375167	-0.63537	-0.717488	-0.586215	-0.306695	0.0168679	0.296411	0.496043	0.586961	0.517124	0.334892	0.130932	0.00317076	-0.0250769	-0.00916722	-0.0155092	-0.071581	-0.137347	-0.157458	-0.112581	-0.0236194	0.0624553	0.104479	0.0875123	0.0310431	-0.0395111	-0.116217	-0.176081
	1.46643	0.628836	0.42891	0.139356	-0.141632	-0.340735	-0.441115	-0.472772	-0.454022	-0.443894	-0.465533	-0.501749	-0.533249	-0.510058	-0.371149	-0.107024	0.197879	0.435396	0.49426	0.316581	-0.0375456	-0.432505	-0.727236	-0.842789	-0.732084	-0.454864	-0.123151	0.157405	0.346389	0.418108	0.338674	0.161302	-0.0260719	-0.130833	-0.135392	-0.0930236	-0.0709607	-0.0990212	-0.137386	-0.137867	-0.0805717	0.0123116	0.0884199	0.104675	0.0558032	-0.0176951	-0.0660899	-0.0649612	-0.000850636
	1.47914	0.876812	0.802572	0.645525	0.486393	0.373909	0.299526	0.206304	0.0622307	-0.100172	-0.266519	-0.426179	-0.562284	-0.627089	-0.546667	-0.307011	-0.00100089	0.253802	0.341081	0.200486	-0.112378	-0.471193	-0.743461	-0.857472	-0.768097	-0.528707	-0.239709	-0.00545036	0.1363	0.166835	0.0756085	-0.0837994	-0.230916	-0.283333	-0.24146	-0.16672	-0.126864	-0.151833	-0.202201	-0.238275	-0.242923	-0.225778	-0.212822	-0.225125	-0.258487	-0.28294	-0.246989	-0.119056	0.0961986
	1.49185	0.935386	1.00285	1.01739	1.02537	1.02969	0.980326	0.796398	0.458073	0.10372	-0.214161	-0.492786	-0.732914	-0.894511	-0.891815	-0.703057	-0.413537	-0.137209	0.0136782	-0.023099	-0.209535	-0.4566	-0.664594	-0.777037	-0.74334	-0.583841	-0.360888	-0.168238	-0.0445792	-0.0128418	-0.0774994	-0.1947	-0.293785	-0.304246	-0.235803	-0.148175	-0.103033	-0.138677	-0.240047	-0.376043	-0.524917	-0.665969	-0.769097	-0.812339	-0.781504	-0.688693	-0.509091	-0.222913	0.134143
	1.50456	0.817602	0.974734	1.11299	1.23745	1.30731	1.24747	0.981006	0.526448	0.0823902	-0.289606	-0.601429	-0.877059	-1.09163	-1.15903	-1.04156	-0.79602	-0.514216	-0.291106	-0.190504	-0.212361	-0.323431	-0.464248	-0.59118	-0.641646	-0.587211	-0.442126	-0.286829	-0.165179	-0.110113	-0.130048	-0.194222	-0.244899	-0.224551	-0.139445	-0.0352353	0.0295917	-0.00289778	-0.166021	-0.429295	-0.752853	-1.08005	-1.32322	-1.41947	-1.34627	-1.16235	-0.876806	-0.485187	-0.0549344
	1.51728	0.585863	0.780019	0.985097	1.16242	1.2365	1.13065	0.801625	0.322786	-0.101937	-0.433085	-0.698422	-0.93699	-1.13897	-1.23057	-1.16539	-0.971056	-0.705838	-0.437447	-0.227152	-0.110527	-0.100534	-0.170934	-0.292695	-0.409656	-0.464666	-0.431158	-0.364544	-0.303274	-0.275934	-0.280636	-0.297895	-0.287891	-0.20802	-0.0680924	0.089976	0.200795	0.188933	-0.0211324	-0.385442	-0.839535	-1.30123	-1.65095	-1.80962	-1.75623	-1.57769	-1.30212	-0.927273	-0.53493
	1.52999	0.393392	0.57333	0.775227	0.933178	0.954926	0.778167	0.407929	-0.0269292	-0.360621	-0.595674	-0.772363	-0.938183	-1.08888	-1.16248	-1.11497	-0.959401	-0.726206	-0.458813	-0.207996	-0.0172548	0.0775879	0.0756147	-0.0168265	-0.169846	-0.325177	-0.427534	-0.498881	-0.555814	-0.606042	-0.619637	-0.592041	-0.507642	-0.342558	-0.126068	0.089486	0.232695	0.22345	-0.0167558	-0.427168	-0.927753	-1.42547	-1.79769	-1.97573	-1.95234	-1.82698	-1.63292	-1.36051	-1.08596
	1.5427	0.384809	0.476435	0.57093	0.615332	0.533437	0.289384	-0.0706409	-0.389898	-0.577046	-0.680503	-0.748115	-0.827808	-0.909841	-0.937628	-0.873837	-0.733795	-0.540598	-0.326725	-0.125107	0.0401577	0.137206	0.150562	0.0668914	-0.107259	-0.32528	-0.520872	-0.695612	-0.841425	-0.945449	-0.952385	-0.87738	-0.73166	-0.513849	-0.272822	-0.0644826	0.0453798	-0.0165758	-0.285693	-0.693062	-1.16213	-1.59927	-1.89666	-2.01224	-1.95877	-1.84355	-1.70212	-1.52298	-1.36941
	1.55542	0.443685	0.388554	0.30561	0.187713	8.44054e-05	-0.263628	-0.54008	-0.685285	-0.699232	-0.662814	-0.619472	-0.600698	-0.584772	-0.524918	-0.399865	-0.244805	-0.0953758	0.0160597	0.0764293	0.0978075	0.0844192	0.0345669	-0.0695787	-0.235255	-0.440277	-0.634903	-0.823469	-0.98256	-1.08635	-1.06822	-0.956223	-0.781815	-0.565351	-0.365813	-0.23294	-0.218956	-0.379641	-0.679029	-1.0456	-1.42321	-1.72745	-1.8783	-1.87035	-1.73893	-1.59032	-1.45741	-1.3356	-1.27521
	1.56813	0.313231	0.133209	-0.0857298	-0.310169	-0.542586	-0.775432	-0.948702	-0.940301	-0.818224	-0.674948	-0.535883	-0.408914	-0.262824	-0.0738557	0.147987	0.336823	0.441603	0.427643	0.299437	0.11621	-0.0595556	-0.1939	-0.301678	-0.406422	-0.52795	-0.654076	-0.799779	-0.93183	-1.01202	-0.970648	-0.835713	-0.647911	-0.444426	-0.293367	-0.243939	-0.330916	-0.5771	-0.880205	-1.16382	-1.39745	-1.52308	-1.50603	-1.38375	-1.21319	-1.07503	-0.982356	-0.934135	-0.963578
	1.58084	-0.0161395	-0.23113	-0.475241	-0.706908	-0.927633	-1.13709	-1.27699	-1.21217	-1.02974	-0.823055	-0.603386	-0.374592	-0.109048	0.190485	0.485134	0.690634	0.753007	0.636379	0.358826	0.0223289	-0.264388	-0.440828	-0.522802	-0.548477	-0.575681	-0.62367	-0.712254	-0.799241	-0.836652	-0.760703	-0.599181	-0.397568	-0.203656	-0.0905083	-0.104452	-0.253338	-0.516062	-0.758891	-0.907884	-0.956674	-0.893879	-0.746199	-0.587941	-0.481328	-0.450083	-0.468273	-0.525731	-0.635271
	1.59355	-0.276786	-0.449878	-0.640917	-0.825744	-1.0234	-1.24597	-1.42599	-1.38905	-1.20399	-0.964382	-0.686712	-0.393924	-0.0754631	0.249591	0.538898	0.718248	0.74197	0.574468	0.239237	-0.147107	-0.467385	-0.658086	-0.734528	-0.726929	-0.696662	-0.670635	-0.675685	-0.670244	-0.61426	-0.471069	-0.281332	-0.0954589	0.0397182	0.0721692	-0.0152206	-0.192136	-0.401018	-0.512365	-0.48581	-0.345908	-0.136076	0.0592312	0.153674	0.114681	-0.00735651	-0.143992	-0.26947	-0.387081
	1.60627	-0.288937	-0.407275	-0.526864	-0.644755	-0.795364	-0.998749	-1.19035	-1.19295	-1.04062	-0.813733	-0.539649	-0.252852	0.0390368	0.307939	0.527149	0.646244	0.631063	0.448981	0.117421	-0.263658	-0.59506	-0.817115	-0.934477	-0.945873	-0.884447	-0.771312	-0.652674	-0.505987	-0.319951	-0.105679	0.0790124	0.187017	0.192106	0.0916823	-0.0829349	-0.266314	-0.385529	-0.333417	-0.136313	0.139255	0.406041	0.551817	0.514826	0.322948	0.0903713	-0.0892905	-0.184743	-0.211405
	1.61898	-0.197326	-0.303511	-0.367904	-0.397881	-0.436522	-0.515604	-0.606462	-0.60007	-0.497995	-0.34063	-0.148177	0.0619046	0.273425	0.450023	0.576764	0.618531	0.554801	0.358647	0.0359052	-0.339556	-0.689843	-0.95454	-1.12286	-1.1576	-1.06105	-0.853809	-0.610427	-0.337034	-0.053792	0.186207	0.321607	0.325161	0.208048	0.0142536	-0.193067	-0.335443	-0.344579	-0.152835	0.14668	0.45532	0.665884	0.67931	0.489751	0.189009	-0.0792626	-0.22498	-0.228896	-0.132508
	1.63169	-0.201573	-0.362965	-0.425113	-0.389772	-0.298277	-0.193802	-0.095289	0.00385511	0.0997406	0.195913	0.292911	0.403168	0.509998	0.573956	0.588056	0.530307	0.399835	0.17822	-0.137199	-0.495444	-0.845074	-1.13179	-1.33176	-1.37364	-1.23912	-0.958155	-0.636486	-0.302745	0.00615067	0.226971	0.310864	0.258829	0.118128	-0.0471318	-0.172283	-0.191064	-0.0559936	0.22352	0.523574	0.753507	0.812737	0.64352	0.30575	-0.0646363	-0.331365	-0.430859	-0.364033	-0.195404
	1.64441	-0.328213	-0.590069	-0.724301	-0.715584	-0.581158	-0.348639	-0.052556	0.233797	0.438335	0.569965	0.641203	0.685754	0.689933	0.620742	0.49213	0.310166	0.0993101	-0.145262	-0.431231	-0.737131	-1.05556	-1.35009	-1.58254	-1.64022	-1.48452	-1.16015	-0.810214	-0.477133	-0.199004	-0.0148283	0.0448416	0.00197378	-0.0760122	-0.123081	-0.0832635	0.0847085	0.39169	0.724322	0.959354	1.05074	0.925592	0.5738	0.105975	-0.32097	-0.595704	-0.684655	-0.599671	-0.4163
	1.65712	-0.52095	-0.846971	-1.05922	-1.13038	-1.03874	-0.76471	-0.318464	0.18399	0.566721	0.806615	0.915888	0.945002	0.886369	0.713851	0.466327	0.178736	-0.10133	-0.360768	-0.610206	-0.863119	-1.15638	-1.46784	-1.74226	-1.82896	-1.67139	-1.33432	-1.0006	-0.724159	-0.532936	-0.420206	-0.39426	-0.42257	-0.431345	-0.35996	-0.158081	0.189453	0.65194	1.03822	1.22382	1.20683	0.949574	0.479173	-0.0706152	-0.539672	-0.836461	-0.941709	-0.861948	-0.672727
	1.66983	-0.819379	-1.08975	-1.26317	-1.32446	-1.23564	-0.940787	-0.422178	0.188532	0.661935	0.954107	1.07939	1.10993	1.05246	0.882656	0.634214	0.333013	0.0314862	-0.242875	-0.493919	-0.745177	-1.04421	-1.37118	-1.66232	-1.75907	-1.60954	-1.30508	-1.05388	-0.917026	-0.900619	-0.937219	-1.00257	-1.05569	-1.02163	-0.862038	-0.541744	-0.0694272	0.495125	0.949842	1.14907	1.10867	0.821497	0.336706	-0.211366	-0.673893	-0.970345	-1.07792	-0.989097	-0.772162
	1.68255	-1.20854	-1.31046	-1.30377	-1.21072	-1.02267	-0.695965	-0.2102	0.317279	0.701683	0.915826	0.982426	0.990204	0.972566	0.912681	0.801233	0.606471	0.354931	0.0774887	-0.207649	-0.493892	-0.805645	-1.12323	-1.38945	-1.47091	-1.34436	-1.12585	-1.02551	-1.10151	-1.33108	-1.57505	-1.76898	-1.86179	-1.78215	-1.53659	-1.12289	-0.571901	0.0408197	0.554084	0.796562	0.785596	0.540998	0.126715	-0.332873	-0.712776	-0.948599	-1.01025	-0.877962	-0.609061
	1.69526	-1.45948	-1.37719	-1.17019	-0.901545	-0.610953	-0.294331	0.0583451	0.375867	0.568786	0.635815	0.603368	0.558867	0.566426	0.631251	0.699987	0.673709	0.533742	0.304162	0.0263835	-0.257945	-0.549538	-0.832582	-1.06247	-1.13909	-1.0648	-0.962372	-1.02718	-1.30853	-1.76053	-2.18017	-2.46962	-2.57156	-2.42751	-2.09448	-1.60665	-1.01613	-0.411218	0.10106	0.345433	0.344089	0.146292	-0.167957	-0.490369	-0.729994	-0.851738	-0.823976	-0.61679	-0.273751
	1.70797	-1.39737	-1.19691	-0.885982	-0.550577	-0.259625	-0.032197	0.143025	0.253811	0.283452	0.234203	0.125831	0.0302992	0.0293724	0.154869	0.340992	0.456773	0.450169	0.335592	0.158287	-0.0382794	-0.250507	-0.467458	-0.656417	-0.748361	-0.752032	-0.770197	-0.965933	-1.37823	-1.94916	-2.4465	-2.75848	-2.83185	-2.63049	-2.24864	-1.74646	-1.19177	-0.675871	-0.251899	-0.0677788	-0.0941576	-0.258588	-0.473033	-0.656902	-0.759458	-0.775298	-0.66897	-0.393579	0.028038
	1.72068	-1.14213	-0.891914	-0.562719	-0.247214	-0.0263639	0.0744481	0.0785196	0.0299266	-0.044979	-0.154647	-0.290745	-0.403856	-0.414898	-0.278384	-0.0518948	0.139078	0.239322	0.25966	0.235785	0.194488	0.13097	0.043928	-0.0544	-0.140676	-0.226052	-0.371106	-0.674679	-1.15767	-1.75403	-2.24495	-2.52619	-2.56144	-2.34183	-1.9819	-1.55677	-1.13229	-0.77809	-0.488636	-0.369055	-0.395179	-0.49707	-0.605154	-0.678657	-0.703486	-0.683724	-0.567053	-0.280755	0.181345
	1.7334	-0.890819	-0.634329	-0.318582	-0.0368192	0.114751	0.0957507	-0.061644	-0.252714	-0.4099	-0.55037	-0.67658	-0.769876	-0.765711	-0.620783	-0.389356	-0.180109	-0.0322368	0.0742601	0.179584	0.308349	0.440048	0.543977	0.595536	0.556072	0.403006	0.128973	-0.275141	-0.800343	-1.37375	-1.81537	-2.04747	-2.0614	-1.8723	-1.59702	-1.30957	-1.05315	-0.860671	-0.667672	-0.550731	-0.509187	-0.503152	-0.504083	-0.507347	-0.516358	-0.521125	-0.448298	-0.206541	0.234931
	1.74611	-0.560818	-0.349842	-0.0996033	0.107807	0.169013	0.0290045	-0.272365	-0.571336	-0.774379	-0.912731	-1.00181	-1.05708	-1.03275	-0.894241	-0.69303	-0.516643	-0.384455	-0.257011	-0.0739158	0.193551	0.499331	0.775666	0.958194	0.961122	0.756933	0.391298	-0.0682763	-0.582385	-1.08065	-1.43137	-1.59975	-1.6076	-1.48181	-1.3174	-1.16424	-1.03868	-0.947805	-0.787717	-0.629925	-0.502895	-0.401686	-0.333251	-0.306307	-0.314519	-0.327465	-0.269393	-0.061572	0.327296
	1.75882	-0.0601128	0.0411615	0.136638	0.179247	0.0933879	-0.159107	-0.523214	-0.813077	-0.964838	-1.04001	-1.07093	-1.09478	-1.08632	-1.01716	-0.913905	-0.825425	-0.747797	-0.626955	-0.398609	-0.0508132	0.34002	0.68374	0.89593	0.885517	0.644663	0.261948	-0.163487	-0.575652	-0.918842	-1.11546	-1.18393	-1.17046	-1.09922	-1.02475	-0.964361	-0.919968	-0.891254	-0.768605	-0.615871	-0.475921	-0.362456	-0.291926	-0.261463	-0.240775	-0.1933	-0.069502	0.159443	0.49603
	1.77154	0.390101	0.353703	0.261758	0.12018	-0.0919672	-0.371997	-0.654524	-0.795352	-0.807002	-0.778862	-0.754954	-0.772549	-0.824154	-0.882136	-0.926526	-0.954485	-0.936247	-0.822047	-0.574358	-0.213307	0.163589	0.465926	0.61516	0.546099	0.283777	-0.0571445	-0.380837	-0.627823	-0.759584	-0.752927	-0.677439	-0.597015	-0.529576	-0.492239	-0.483561	-0.501192	-0.542599	-0.526666	-0.47629	-0.421791	-0.379504	-0.355827	-0.327412	-0.251033	-0.105536	0.116874	0.37915	0.643584
	1.78425	0.494578	0.360636	0.154648	-0.0674495	-0.278346	-0.44915	-0.531889	-0.472202	-0.349784	-0.249138	-0.209872	-0.254048	-0.384343	-0.569681	-0.745163	-0.867153	-0.890961	-0.787129	-0.552415	-0.229447	0.0801198	0.297388	0.361699	0.236092	-0.0330543	-0.32181	-0.543893	-0.637727	-0.575141	-0.373529	-0.140168	0.0442886	0.156927	0.200427	0.182835	0.111338	-0.00636007	-0.136807	-0.237445	-0.306076	-0.354536	-0.376456	-0.338047	-0.207269	0.00731101	0.27509	0.508547	0.645006
	1.79696	0.27236	0.126373	-0.0853767	-0.273956	-0.380284	-0.371268	-0.239805	-0.02823	0.155869	0.263806	0.272628	0.179002	-0.0261638	-0.308512	-0.571281	-0.74608	-0.788631	-0.692134	-0.478692	-0.203706	0.0371918	0.179815	0.179477	0.0177081	-0.252266	-0.506852	-0.66791	-0.669806	-0.488279	-0.158225	0.192156	0.466797	0.62712	0.68186	0.647525	0.538362	0.3657	0.127837	-0.085109	-0.241796	-0.342678	-0.371266	-0.301394	-0.130615	0.0989972	0.330924	0.460942	0.432093
	1.80967	-0.0201887	-0.0897237	-0.238931	-0.364979	-0.380945	-0.242965	0.0259848	0.314082	0.509218	0.597377	0.570182	0.437182	0.177013	-0.180276	-0.511854	-0.721662	-0.762688	-0.645524	-0.420106	-0.163324	0.0332164	0.121926	0.0723746	-0.120608	-0.396924	-0.635201	-0.770542	-0.740281	-0.523428	-0.155787	0.230243	0.534052	0.706815	0.756021	0.703976	0.568644	0.360945	0.0805298	-0.174151	-0.362921	-0.467599	-0.4618	-0.339585	-0.136068	0.0751137	0.225954	0.226816	0.0527372
	1.82239	-0.285393	-0.221645	-0.278365	-0.357928	-0.350792	-0.185816	0.119168	0.429957	0.631732	0.72157	0.696804	0.567686	0.294734	-0.105574	-0.489921	-0.727992	-0.754738	-0.592535	-0.324818	-0.0571178	0.117149	0.165291	0.0742941	-0.147742	-0.430541	-0.657143	-0.779376	-0.750021	-0.555537	-0.22743	0.116172	0.388091	0.544641	0.583098	0.515184	0.355706	0.114887	-0.177294	-0.433476	-0.619872	-0.701513	-0.644589	-0.464974	-0.235256	-0.0568533	0.00337815	-0.112251	-0.387519
	1.8351	-0.548359	-0.355606	-0.317019	-0.356734	-0.360824	-0.234829	0.0325767	0.331224	0.543695	0.659716	0.676002	0.59416	0.361345	-0.0223453	-0.41092	-0.654135	-0.668486	-0.480864	-0.193534	0.0732897	0.225821	0.240622	0.122242	-0.106913	-0.371827	-0.567807	-0.663562	-0.634299	-0.479064	-0.225574	0.0388869	0.2547	0.390758	0.427427	0.35446	0.17794	-0.0911817	-0.393041	-0.644668	-0.818172	-0.872323	-0.773755	-0.555967	-0.31995	-0.185912	-0.213369	-0.425846	-0.77081
	1.84781	-0.701474	-0.451927	-0.3648	-0.389868	-0.423168	-0.360248	-0.159502	0.113103	0.335778	0.481876	0.545073	0.521826	0.358935	0.0429352	-0.300002	-0.52698	-0.551488	-0.394653	-0.151322	0.0655084	0.168715	0.142049	0.00239353	-0.209173	-0.417752	-0.540706	-0.574649	-0.516999	-0.380489	-0.188498	0.00494211	0.169987	0.286297	0.321619	0.249231	0.0650964	-0.220518	-0.526552	-0.77068	-0.929939	-0.96421	-0.845921	-0.621333	-0.402251	-0.313787	-0.407845	-0.680878	-1.0576
	1.86053	-0.565007	-0.351695	-0.293495	-0.355803	-0.446812	-0.45746	-0.323578	-0.0771302	0.151736	0.316158	0.408929	0.434395	0.350464	0.128803	-0.143726	-0.354895	-0.424106	-0.356122	-0.222123	-0.113531	-0.104418	-0.200577	-0.376323	-0.565967	-0.694595	-0.710071	-0.654199	-0.54288	-0.397058	-0.233568	-0.0875382	0.0318383	0.116081	0.131792	0.0467659	-0.149896	-0.450783	-0.744621	-0.963311	-1.10021	-1.11847	-0.99567	-0.783184	-0.584366	-0.51695	-0.624591	-0.889529	-1.23782
	1.87324	-0.218836	-0.0900548	-0.0926811	-0.200934	-0.34419	-0.422045	-0.360345	-0.168889	0.0280662	0.172891	0.265338	0.327662	0.339858	0.256079	0.100018	-0.0741636	-0.197834	-0.254894	-0.282546	-0.333561	-0.458637	-0.649295	-0.87166	-1.03675	-1.0786	-0.984828	-0.84631	-0.690378	-0.538743	-0.398689	-0.300825	-0.243298	-0.215124	-0.242555	-0.357038	-0.572131	-0.884462	-1.13383	-1.28798	-1.37171	-1.35529	-1.22118	-1.01486	-0.817169	-0.731432	-0.79337	-0.989802	-1.27363
	1.88595	0.100633	0.147829	0.113858	0.0101811	-0.13249	-0.250636	-0.283298	-0.216856	-0.134307	-0.0828748	-0.0467501	0.0169473	0.126737	0.233105	0.277076	0.221419	0.0972341	-0.06981	-0.274089	-0.507386	-0.777676	-1.05585	-1.30167	-1.41553	-1.36023	-1.1708	-0.975624	-0.806513	-0.684176	-0.604997	-0.593279	-0.633521	-0.686493	-0.766901	-0.901304	-1.10585	-1.38442	-1.52996	-1.56313	-1.54272	-1.45079	-1.27835	-1.0592	-0.84692	-0.723569	-0.721385	-0.850586	-1.09874
	1.89866	0.39216	0.361254	0.300369	0.208056	0.0782978	-0.0703161	-0.207365	-0.301528	-0.384656	-0.487772	-0.577229	-0.592777	-0.463511	-0.205652	0.0594513	0.197773	0.170046	-0.015809	-0.32483	-0.689334	-1.06326	-1.3865	-1.61317	-1.64687	-1.48864	-1.21672	-0.983162	-0.822101	-0.756207	-0.773303	-0.881933	-1.0428	-1.1824	-1.29937	-1.41334	-1.54804	-1.72078	-1.70713	-1.58312	-1.42798	-1.2342	-1.00569	-0.770699	-0.560499	-0.425755	-0.393963	-0.502599	-0.765325
	1.91138	0.828618	0.704736	0.553707	0.385329	0.194443	-0.0128826	-0.227168	-0.421066	-0.61781	-0.85395	-1.09042	-1.26205	-1.25161	-1.00475	-0.637452	-0.334165	-0.206971	-0.291199	-0.561611	-0.928775	-1.31049	-1.6143	-1.78746	-1.74302	-1.51057	-1.19198	-0.946258	-0.806605	-0.795937	-0.896766	-1.10293	-1.35215	-1.54057	-1.65163	-1.70262	-1.73034	-1.76847	-1.6094	-1.36272	-1.10636	-0.838253	-0.578962	-0.362118	-0.204644	-0.117781	-0.110437	-0.230419	-0.509168
	1.92409	1.39801	1.18956	0.905148	0.592794	0.282893	0.00216157	-0.242905	-0.447407	-0.662686	-0.947851	-1.27947	-1.60656	-1.79411	-1.71242	-1.40854	-1.05282	-0.798946	-0.731996	-0.863687	-1.11855	-1.41018	-1.63054	-1.72475	-1.62177	-1.3683	-1.06582	-0.853915	-0.755931	-0.787437	-0.928066	-1.16489	-1.42672	-1.59834	-1.66035	-1.63616	-1.5741	-1.51712	-1.29799	-1.02102	-0.743698	-0.47007	-0.239344	-0.0938662	-0.040709	-0.0534538	-0.11072	-0.246472	-0.502074
	1.9368	1.74049	1.5024	1.13837	0.73579	0.359333	0.0511924	-0.187284	-0.371313	-0.566934	-0.844589	-1.2043	-1.62103	-1.96972	-2.07221	-1.8971	-1.57137	-1.26156	-1.08998	-1.09789	-1.22572	-1.39774	-1.51042	-1.51759	-1.36941	-1.12373	-0.867773	-0.706799	-0.650518	-0.705561	-0.84963	-1.0655	-1.2848	-1.40223	-1.40926	-1.33769	-1.23657	-1.14435	-0.936316	-0.692205	-0.448564	-0.219828	-0.0581061	-0.00898408	-0.072906	-0.202074	-0.351001	-0.521297	-0.743931
	1.94952	1.61706	1.41237	1.06587	0.682603	0.339458	0.0723779	-0.133281	-0.301432	-0.48645	-0.749865	-1.10415	-1.54694	-1.97442	-2.19268	-2.12015	-1.84537	-1.53504	-1.32656	-1.27191	-1.31967	-1.40594	-1.44007	-1.38933	-1.21672	-0.977718	-0.741612	-0.592554	-0.536109	-0.57786	-0.696939	-0.871693	-1.04054	-1.11919	-1.10978	-1.04274	-0.953236	-0.863372	-0.674991	-0.456138	-0.240391	-0.052987	0.0500695	0.023598	-0.132588	-0.369707	-0.633622	-0.885171	-1.11511
	1.96223	1.1359	0.996477	0.722924	0.413724	0.142345	-0.0607704	-0.212357	-0.332198	-0.47391	-0.69477	-1.01354	-1.44315	-1.90165	-2.19848	-2.22006	-2.01792	-1.74275	-1.52608	-1.42348	-1.40107	-1.41959	-1.40717	-1.34111	-1.18074	-0.958359	-0.721611	-0.551216	-0.459221	-0.455534	-0.526238	-0.650471	-0.776598	-0.842806	-0.854815	-0.830645	-0.782651	-0.712872	-0.534149	-0.31892	-0.112449	0.0508476	0.114637	0.0357721	-0.18813	-0.516792	-0.897736	-1.25535	-1.52708
	1.97494	0.540781	0.479226	0.299429	0.0735109	-0.139157	-0.298397	-0.389694	-0.410568	-0.438978	-0.55068	-0.781467	-1.15695	-1.61726	-1.98529	-2.11857	-2.02459	-1.81561	-1.60266	-1.44226	-1.3269	-1.25674	-1.19018	-1.11433	-0.985793	-0.808602	-0.60317	-0.436623	-0.326371	-0.285323	-0.314052	-0.397759	-0.495624	-0.560829	-0.597964	-0.614969	-0.606078	-0.558885	-0.401684	-0.208719	-0.0347008	0.0757989	0.0703424	-0.0783629	-0.361766	-0.748035	-1.19581	-1.61503	-1.91406
	1.98765	0.0236756	0.0622627	0.00782458	-0.109212	-0.256796	-0.385426	-0.436714	-0.373075	-0.284801	-0.267548	-0.379204	-0.652714	-1.05157	-1.42986	-1.63672	-1.64672	-1.52599	-1.35466	-1.17748	-1.00002	-0.849619	-0.717134	-0.604908	-0.489481	-0.365198	-0.225383	-0.0974163	0.00271658	0.0572961	0.0373373	-0.0476952	-0.161265	-0.25572	-0.322955	-0.365206	-0.372375	-0.331312	-0.204977	-0.0652142	0.0308626	0.0306105	-0.0994917	-0.345657	-0.667022	-1.04316	-1.46061	-1.85001	-2.13639
	2.00037	-0.240279	-0.0795727	0.00974569	0.015938	-0.0589358	-0.166994	-0.22441	-0.164987	-0.0490093	0.0349149	0.0220917	-0.116505	-0.369474	-0.651147	-0.843832	-0.915492	-0.893469	-0.819217	-0.710178	-0.56176	-0.398381	-0.228864	-0.0726367	0.0574172	0.157188	0.251214	0.356313	0.459063	0.531414	0.502385	0.376693	0.193584	0.0140569	-0.123771	-0.206608	-0.225156	-0.17923	-0.0705423	0.0183932	0.0252997	-0.0986093	-0.351279	-0.667604	-0.971052	-1.26138	-1.5653	-1.85811	-2.10821
	2.01308	-0.0543653	0.209926	0.386999	0.445101	0.375808	0.230456	0.102641	0.0745938	0.139561	0.233394	0.298159	0.311959	0.254921	0.128631	-0.00755095	-0.123189	-0.20515	-0.254708	-0.262205	-0.204402	-0.0880646	0.0745437	0.252155	0.401278	0.504307	0.591047	0.70342	0.828243	0.930112	0.901061	0.739553	0.484889	0.206914	-0.0270068	-0.180822	-0.238173	-0.210656	-0.11717	-0.0596627	-0.108185	-0.295273	-0.586131	-0.888219	-1.11676	-1.29531	-1.47864	-1.67735	-1.89104
	2.02579	0.54134	0.838015	0.983401	0.956889	0.767229	0.487564	0.229999	0.101261	0.127307	0.249612	0.410692	0.58258	0.709157	0.714219	0.613063	0.448785	0.280801	0.138329	0.0435412	0.0288619	0.098366	0.239056	0.414133	0.563896	0.661528	0.734745	0.835003	0.951086	1.05257	1.02604	0.868578	0.610995	0.31209	0.037839	-0.170052	-0.284816	-0.313643	-0.26215	-0.231533	-0.290115	-0.454315	-0.681125	-0.892964	-1.03433	-1.14453	-1.27401	-1.43362	-1.62221
	2.03851	1.18197	1.4361	1.46473	1.27506	0.905531	0.455335	0.0625707	-0.12677	-0.0896202	0.0945949	0.358589	0.655397	0.902127	0.984057	0.905752	0.729645	0.542453	0.382173	0.269037	0.234333	0.286818	0.412108	0.570995	0.693527	0.748022	0.764068	0.800933	0.852506	0.901652	0.864441	0.748852	0.574302	0.36738	0.154911	-0.0424919	-0.194044	-0.286704	-0.298011	-0.292425	-0.322136	-0.399541	-0.50264	-0.600442	-0.684949	-0.792234	-0.940634	-1.11366	-1.28559
	2.05122	1.47116	1.66571	1.60163	1.3078	0.843059	0.315333	-0.131486	-0.332631	-0.278711	-0.0641031	0.239099	0.571884	0.847463	0.956626	0.915409	0.79326	0.667456	0.560928	0.481712	0.456549	0.502985	0.609982	0.738276	0.80903	0.793172	0.731277	0.68867	0.663345	0.650057	0.603423	0.547038	0.492657	0.427402	0.325109	0.175776	0.0110239	-0.12798	-0.189911	-0.185803	-0.149493	-0.104093	-0.068503	-0.0671095	-0.130766	-0.269035	-0.457518	-0.650262	-0.792869
	2.06393	1.2781	1.45114	1.39247	1.13482	0.735861	0.290356	-0.0827816	-0.249584	-0.201662	-0.0175088	0.239833	0.519584	0.747265	0.835969	0.815996	0.751839	0.698591	0.657593	0.619268	0.602356	0.632692	0.708088	0.794994	0.814847	0.746665	0.638782	0.553582	0.491545	0.455874	0.423444	0.422495	0.458917	0.492366	0.46007	0.330212	0.138213	-0.0451189	-0.131768	-0.0937824	0.0385649	0.219409	0.380947	0.451805	0.384354	0.211002	-0.000625016	-0.183946	-0.267241
	2.07665	0.770345	0.947784	0.969471	0.856449	0.64256	0.392387	0.18416	0.0910804	0.133581	0.272089	0.460983	0.671445	0.838827	0.883808	0.839565	0.764772	0.712048	0.678191	0.643015	0.614463	0.615682	0.652575	0.704688	0.706981	0.639892	0.541385	0.46356	0.410935	0.393799	0.391437	0.423399	0.487889	0.537537	0.502013	0.342781	0.101218	-0.128552	-0.214288	-0.115846	0.122419	0.424653	0.676767	0.776956	0.679898	0.460649	0.224493	0.0557476	0.0360503
	2.08936	0.121425	0.27106	0.37647	0.437547	0.447672	0.425593	0.40443	0.403174	0.453725	0.558783	0.696053	0.862503	1.00132	1.02641	0.955622	0.837411	0.733663	0.65393	0.583051	0.522998	0.486823	0.48362	0.50722	0.513146	0.477327	0.418381	0.373921	0.353026	0.36862	0.394222	0.434011	0.478213	0.487483	0.405995	0.206209	-0.0624537	-0.296575	-0.334089	-0.15138	0.184861	0.572171	0.864912	0.949461	0.792568	0.500356	0.200968	-0.000808168	-0.00470324
	2.10207	-0.538095	-0.47014	-0.315512	-0.0991665	0.125993	0.323087	0.473889	0.551077	0.591963	0.638506	0.700272	0.804104	0.915821	0.953921	0.910263	0.80848	0.703617	0.614053	0.532482	0.458015	0.39577	0.353999	0.333694	0.306946	0.258259	0.206492	0.177381	0.182547	0.229975	0.285912	0.331486	0.348397	0.310827	0.187826	-0.021942	-0.257524	-0.419404	-0.350272	-0.0671851	0.345421	0.772772	1.05987	1.09811	0.86956	0.497338	0.114466	-0.159514	-0.201843
	2.11478	-1.05325	-1.07372	-0.898391	-0.572654	-0.185998	0.180008	0.46113	0.585841	0.58979	0.544831	0.492173	0.487854	0.534503	0.57918	0.597166	0.580966	0.563206	0.557675	0.551682	0.531624	0.493004	0.438263	0.366172	0.251974	0.104941	-0.0250877	-0.105651	-0.119865	-0.0662865	0.0159266	0.076947	0.0871889	0.0349816	-0.0871611	-0.256843	-0.408364	-0.456142	-0.272785	0.0816326	0.51916	0.930437	1.17336	1.16039	0.891001	0.491157	0.083404	-0.221659	-0.304417
	2.1275	-1.24712	-1.30016	-1.1243	-0.773812	-0.350174	0.0543446	0.364504	0.49736	0.479681	0.386272	0.269806	0.195715	0.189572	0.226516	0.28449	0.344088	0.427755	0.54322	0.664707	0.756461	0.798499	0.781895	0.698095	0.50641	0.230879	-0.0410788	-0.243926	-0.348982	-0.354759	-0.298077	-0.247654	-0.236949	-0.261001	-0.318317	-0.388163	-0.424276	-0.368457	-0.135917	0.200282	0.571603	0.890096	1.04812	0.995943	0.75094	0.42239	0.103669	-0.13671	-0.221055
	2.14021	-1.11177	-1.12827	-0.973374	-0.699725	-0.394222	-0.124682	0.0705359	0.162917	0.166701	0.124669	0.0755401	0.0639271	0.104886	0.168652	0.240007	0.317296	0.438621	0.615431	0.815117	0.987292	1.10181	1.14115	1.09192	0.890206	0.550862	0.174178	-0.142784	-0.363577	-0.482946	-0.524061	-0.541832	-0.550554	-0.521655	-0.460811	-0.376567	-0.267864	-0.120129	0.090646	0.313607	0.524024	0.671883	0.706501	0.627646	0.464156	0.283113	0.128883	0.011812	-0.0462347
	2.15292	-0.764476	-0.720715	-0.602016	-0.452161	-0.331921	-0.275705	-0.271465	-0.264481	-0.240997	-0.196698	-0.113806	0.0194001	0.187378	0.324225	0.408601	0.465604	0.558627	0.710255	0.890033	1.04753	1.15508	1.19672	1.16208	0.983935	0.667259	0.297897	-0.0356364	-0.306574	-0.510122	-0.649274	-0.743969	-0.774796	-0.690463	-0.506594	-0.26321	-0.0066767	0.230202	0.394702	0.467769	0.47905	0.428706	0.333727	0.23821	0.167164	0.129911	0.121109	0.110811	0.0861021
	2.16564	-0.323832	-0.259388	-0.184599	-0.120668	-0.106051	-0.161812	-0.266352	-0.339758	-0.347082	-0.288575	-0.156018	0.0452023	0.277669	0.447691	0.524975	0.543677	0.57788	0.65869	0.763921	0.851436	0.895373	0.882911	0.810185	0.637138	0.378896	0.0986188	-0.161637	-0.394678	-0.596736	-0.748432	-0.844723	-0.848972	-0.708788	-0.448643	-0.120316	0.209383	0.4809	0.587835	0.534181	0.390089	0.199926	0.0303015	-0.0568933	-0.058171	-0.01298	0.0495824	0.0965561	0.111988
	2.17835	0.104853	0.127749	0.151628	0.197506	0.246302	0.267672	0.238398	0.166335	0.110704	0.104244	0.155706	0.268076	0.403509	0.479982	0.480126	0.429733	0.391613	0.395799	0.431878	0.470412	0.477129	0.43376	0.337785	0.182243	-0.00670772	-0.188606	-0.36476	-0.53617	-0.68896	-0.78176	-0.805029	-0.736244	-0.550915	-0.287936	0.00461881	0.273094	0.465356	0.484856	0.35485	0.155904	-0.0491407	-0.184786	-0.208128	-0.149414	-0.0712048	0.00380907	0.0628311	0.105304
	2.19106	0.291355	0.262549	0.253539	0.329547	0.494113	0.707949	0.891353	0.932609	0.884979	0.818055	0.742908	0.68786	0.628685	0.521903	0.384974	0.23693	0.118523	0.0515722	0.0380708	0.0637655	0.0862168	0.0809435	0.0428232	-0.0229341	-0.105372	-0.193588	-0.304555	-0.431448	-0.540261	-0.579627	-0.543241	-0.436845	-0.271546	-0.0941698	0.0615574	0.172003	0.212316	0.147494	0.0138195	-0.125307	-0.214272	-0.204417	-0.0988715	0.0340748	0.131585	0.188693	0.205994	0.202421
	2.20377	-0.00258974	-0.0140712	0.018802	0.174482	0.472803	0.880273	1.28941	1.49192	1.50607	1.42233	1.25843	1.07325	0.859018	0.602204	0.347861	0.114179	-0.0753415	-0.20512	-0.262564	-0.247842	-0.20165	-0.144362	-0.0798294	-0.00676399	0.0544174	0.0804545	0.0540355	-0.0100124	-0.0648088	-0.0790348	-0.0517272	-0.00913084	0.0226914	0.0215518	-0.0101391	-0.0617028	-0.13608	-0.206488	-0.252628	-0.243262	-0.139842	0.0662784	0.321117	0.522291	0.619579	0.621454	0.524103	0.367834
	2.21649	-0.63286	-0.55726	-0.398863	-0.104933	0.337031	0.897774	1.45994	1.76236	1.80511	1.69973	1.48051	1.23196	0.958029	0.650421	0.354923	0.0841054	-0.143832	-0.312959	-0.405404	-0.411942	-0.365536	-0.276887	-0.144995	0.0298135	0.209624	0.350768	0.43826	0.485817	0.53427	0.561972	0.552941	0.469711	0.296384	0.0673356	-0.158997	-0.333932	-0.448511	-0.444477	-0.349606	-0.168219	0.120319	0.487865	0.842338	1.05899	1.10655	1.00232	0.735644	0.373973
	2.2292	-1.09045	-0.964749	-0.703526	-0.287368	0.269385	0.920437	1.53104	1.82392	1.81971	1.65766	1.39164	1.11552	0.836489	0.541211	0.262937	0.00623019	-0.209819	-0.369791	-0.459485	-0.468689	-0.425578	-0.33524	-0.195499	-0.00360762	0.207352	0.401232	0.572822	0.735188	0.912718	1.02637	1.02723	0.864009	0.534377	0.124043	-0.260652	-0.536584	-0.682806	-0.622092	-0.426925	-0.133596	0.260962	0.703315	1.0813	1.26189	1.22694	0.997986	0.570547	0.0419824
	2.24191	-0.966624	-0.921231	-0.708888	-0.317991	0.218236	0.828942	1.36609	1.57889	1.511	1.30686	1.02753	0.752913	0.486366	0.217223	-0.0231651	-0.225611	-0.373287	-0.461072	-0.48757	-0.451539	-0.383125	-0.288097	-0.169503	-0.0284346	0.117185	0.264115	0.429425	0.635672	0.897243	1.10868	1.185	1.05349	0.706285	0.242274	-0.21537	-0.566173	-0.777231	-0.750741	-0.562561	-0.266239	0.130855	0.569047	0.933229	1.09045	1.01472	0.718033	0.202495	-0.415375
	2.25463	-0.380896	-0.501015	-0.477966	-0.284085	0.0540341	0.464176	0.817716	0.93705	0.852547	0.668117	0.43348	0.196304	-0.042293	-0.277268	-0.464573	-0.580597	-0.61676	-0.583835	-0.496836	-0.369573	-0.240089	-0.122003	-0.0290874	0.0247242	0.0418687	0.065617	0.1399	0.301848	0.566957	0.840564	1.01404	0.993953	0.749874	0.35873	-0.0678872	-0.43307	-0.700042	-0.762795	-0.664578	-0.452998	-0.129792	0.262145	0.622197	0.820593	0.800907	0.54414	0.0344493	-0.614963
	2.26734	0.23809	0.00185587	-0.157747	-0.19384	-0.112039	0.0391477	0.176071	0.209451	0.139103	0.00740898	-0.158568	-0.346741	-0.553054	-0.749823	-0.876553	-0.901359	-0.824299	-0.666511	-0.455489	-0.220482	-0.0115753	0.142019	0.212032	0.171625	0.0499546	-0.0630296	-0.0999085	-0.0158238	0.207124	0.495009	0.733377	0.821641	0.710123	0.443313	0.106189	-0.220746	-0.502822	-0.645862	-0.654408	-0.554653	-0.332548	-0.000828991	0.368111	0.650557	0.753274	0.613834	0.174946	-0.467931
	2.28005	0.660324	0.412364	0.173044	0.00710951	-0.0723995	-0.0914102	-0.0993585	-0.129884	-0.192013	-0.283157	-0.400802	-0.55929	-0.756524	-0.947761	-1.05432	-1.03772	-0.899837	-0.665175	-0.367099	-0.0467397	0.232383	0.424118	0.48889	0.393334	0.190354	0.000803449	-0.0912287	-0.0474658	0.144054	0.414571	0.663593	0.803635	0.780051	0.609523	0.343742	0.0443633	-0.252706	-0.469736	-0.575422	-0.576598	-0.449336	-0.180267	0.186366	0.532475	0.736176	0.700885	0.33862	-0.262102
	2.29276	0.914398	0.677356	0.406646	0.19263	0.0655295	0.00793312	-0.022242	-0.0525751	-0.0909736	-0.147017	-0.238253	-0.392982	-0.621195	-0.871081	-1.03698	-1.05991	-0.937311	-0.696652	-0.373019	-0.0130993	0.308654	0.536773	0.630752	0.559902	0.385425	0.229951	0.177378	0.245491	0.433299	0.666489	0.880464	1.01705	1.02292	0.891195	0.640909	0.319422	-0.0309415	-0.338688	-0.536741	-0.624105	-0.576259	-0.365022	-0.0210888	0.334667	0.55786	0.540912	0.207436	-0.334768
	2.30548	1.11087	0.824045	0.493845	0.239907	0.111917	0.096074	0.140836	0.184959	0.201645	0.179306	0.0889692	-0.0978821	-0.399676	-0.75673	-1.03134	-1.13997	-1.07671	-0.871849	-0.559913	-0.188291	0.160571	0.429184	0.582695	0.5999	0.536616	0.49314	0.53551	0.658104	0.850486	1.03538	1.19392	1.2968	1.28673	1.13971	0.856339	0.480891	0.0639276	-0.319055	-0.579707	-0.718987	-0.712845	-0.529176	-0.205273	0.124043	0.297379	0.217205	-0.146312	-0.649951
	2.31819	1.23468	0.885517	0.512497	0.249471	0.155217	0.218397	0.37127	0.49683	0.544838	0.508514	0.356916	0.0757437	-0.342277	-0.814808	-1.18216	-1.35726	-1.33691	-1.1481	-0.821922	-0.410708	-0.0119261	0.310852	0.524421	0.615506	0.634865	0.663834	0.756959	0.901221	1.09049	1.2467	1.37004	1.4336	1.36872	1.14992	0.786847	0.339145	-0.132262	-0.525101	-0.766327	-0.872595	-0.820097	-0.588299	-0.241725	0.0643251	0.170214	0.00461975	-0.412964	-0.907658
	2.3309	1.17133	0.873535	0.580471	0.412407	0.413222	0.566638	0.791517	0.925132	0.930341	0.816155	0.551463	0.140437	-0.404242	-0.972347	-1.39649	-1.59966	-1.57929	-1.35118	-0.943766	-0.430364	0.0589626	0.441041	0.677697	0.75431	0.728477	0.693784	0.724317	0.824647	1.00531	1.18678	1.33538	1.38597	1.25294	0.925596	0.447596	-0.0901703	-0.614186	-0.964964	-1.11057	-1.09743	-0.907208	-0.548541	-0.128718	0.175674	0.231351	0.00812675	-0.440437	-0.923626
	2.34362	0.850877	0.762254	0.686466	0.702936	0.82404	1.02695	1.24062	1.30799	1.2417	1.06439	0.734893	0.260733	-0.345887	-0.97147	-1.44343	-1.67281	-1.63821	-1.34038	-0.814817	-0.174419	0.407137	0.818899	1.01787	0.98252	0.792188	0.583973	0.47133	0.487988	0.659153	0.908081	1.14064	1.23575	1.08992	0.709033	0.171255	-0.408665	-0.952887	-1.26301	-1.33028	-1.21705	-0.911888	-0.45246	0.0190857	0.31623	0.339252	0.100277	-0.32697	-0.759017
	2.35633	0.335051	0.515632	0.694105	0.89229	1.09143	1.27305	1.40672	1.39617	1.30266	1.14563	0.863997	0.446887	-0.120689	-0.753251	-1.26869	-1.53794	-1.5017	-1.1479	-0.532206	0.186958	0.801941	1.18214	1.28547	1.09055	0.708622	0.324619	0.0761225	0.0165771	0.174494	0.48327	0.806321	0.992903	0.935283	0.645732	0.210326	-0.266108	-0.72338	-1.00449	-1.08367	-0.995678	-0.727719	-0.323654	0.0771346	0.309206	0.30143	0.0870988	-0.258432	-0.587719
	2.36904	-0.179158	0.189381	0.549869	0.872649	1.11361	1.26011	1.31838	1.25473	1.16141	1.05119	0.848404	0.519967	0.0268941	-0.569375	-1.07971	-1.34697	-1.28769	-0.890014	-0.235408	0.486073	1.05829	1.35111	1.32991	0.984503	0.455643	-0.0433239	-0.378234	-0.490666	-0.354019	-0.0200349	0.355285	0.627016	0.70553	0.601859	0.38377	0.118779	-0.16533	-0.403821	-0.541712	-0.563945	-0.453319	-0.242017	-0.0306096	0.0716333	0.027926	-0.125776	-0.334748	-0.511876
	2.38175	-0.409801	0.00841419	0.439326	0.834251	1.13006	1.2999	1.34269	1.23594	1.10258	0.968983	0.762073	0.446017	-0.0124992	-0.543714	-0.961199	-1.12438	-0.970706	-0.512788	0.145071	0.807866	1.28296	1.46186	1.3249	0.871306	0.253624	-0.309431	-0.694779	-0.845235	-0.736408	-0.406359	-0.0203789	0.286816	0.446185	0.465468	0.394095	0.273164	0.112237	-0.0728181	-0.222972	-0.306339	-0.316195	-0.280187	-0.255533	-0.283007	-0.356342	-0.430891	-0.472325	-0.459258
	2.39447	-0.275862	0.10246	0.513428	0.924793	1.26962	1.49563	1.56519	1.42669	1.23084	1.03011	0.764786	0.41679	-0.0221809	-0.460475	-0.724285	-0.71915	-0.435737	0.0712701	0.681945	1.22414	1.55958	1.61695	1.3976	0.899705	0.264909	-0.303384	-0.692108	-0.85129	-0.764275	-0.466892	-0.118344	0.151308	0.280398	0.275877	0.188466	0.0659041	-0.0738488	-0.193668	-0.269819	-0.306559	-0.325425	-0.362833	-0.445196	-0.554975	-0.647076	-0.656705	-0.549016	-0.352518
	2.40718	0.0182598	0.340069	0.685486	1.04889	1.37813	1.61692	1.71085	1.58395	1.38742	1.1849	0.924323	0.605154	0.234051	-0.0969069	-0.23197	-0.116065	0.218106	0.683989	1.15963	1.51522	1.6805	1.62526	1.36927	0.908757	0.363117	-0.100257	-0.393837	-0.492438	-0.397589	-0.165884	0.0706904	0.208416	0.205025	0.0842894	-0.0853907	-0.236325	-0.33822	-0.33556	-0.27238	-0.204553	-0.18231	-0.249928	-0.406947	-0.589685	-0.717859	-0.71045	-0.527327	-0.224051
	2.41989	0.227882	0.495482	0.764524	1.04459	1.30108	1.49859	1.59882	1.5251	1.3993	1.27199	1.08879	0.854545	0.575283	0.324541	0.239351	0.353102	0.619995	0.949019	1.23487	1.39472	1.40919	1.27826	1.0311	0.677447	0.318168	0.0699695	-0.0278705	0.00904857	0.150605	0.302484	0.372778	0.314282	0.137524	-0.0941941	-0.294961	-0.392864	-0.364304	-0.187927	0.0201928	0.17887	0.22279	0.107325	-0.140819	-0.423729	-0.628565	-0.667584	-0.503237	-0.198189
	2.43261	0.363632	0.554106	0.735396	0.923368	1.08951	1.21586	1.28753	1.24652	1.17718	1.10437	0.974614	0.794379	0.572297	0.369763	0.301889	0.384896	0.570431	0.777369	0.925374	0.967771	0.905238	0.752775	0.545548	0.317137	0.154668	0.127736	0.230308	0.41245	0.614535	0.710446	0.648693	0.438537	0.144275	-0.138571	-0.323483	-0.35165	-0.214783	0.062991	0.335683	0.524835	0.560761	0.400064	0.0830152	-0.281731	-0.569261	-0.688351	-0.593403	-0.333757
	2.44532	0.613797	0.703096	0.766632	0.825886	0.85523	0.843985	0.799906	0.712337	0.634274	0.558902	0.443056	0.290923	0.120892	-0.0129146	-0.0278662	0.0779736	0.257068	0.439164	0.561549	0.595373	0.543805	0.427655	0.284771	0.154552	0.107485	0.191952	0.391296	0.645768	0.882693	0.963041	0.862448	0.620212	0.317069	0.0453663	-0.128729	-0.162527	-0.0511596	0.17256	0.391378	0.536651	0.537821	0.35397	0.024864	-0.351857	-0.66703	-0.830096	-0.772556	-0.519197
	2.45803	0.989888	1.00592	0.944235	0.82689	0.639692	0.390746	0.126581	-0.0780805	-0.194133	-0.269664	-0.339274	-0.417836	-0.488184	-0.519475	-0.469588	-0.335001	-0.141042	0.0656014	0.235513	0.341548	0.377799	0.359859	0.313278	0.254196	0.23288	0.304589	0.478689	0.710907	0.93664	1.01612	0.928549	0.719247	0.463798	0.236686	0.0793876	0.0182496	0.058959	0.178312	0.301093	0.367449	0.310673	0.100061	-0.221593	-0.563282	-0.838947	-0.96957	-0.878998	-0.582075
	2.47075	1.27888	1.30645	1.18921	0.937291	0.547869	0.05971	-0.432601	-0.766549	-0.919904	-0.977656	-0.974609	-0.954371	-0.920728	-0.884406	-0.839093	-0.761136	-0.62559	-0.431234	-0.20515	0.0156383	0.192167	0.315985	0.386683	0.390632	0.358807	0.361741	0.448969	0.608157	0.791789	0.862031	0.779621	0.582215	0.351657	0.166685	0.0623309	0.0471432	0.112245	0.222756	0.313015	0.337666	0.240726	0.00491975	-0.314637	-0.619619	-0.833978	-0.897242	-0.757394	-0.440839
	2.48346	1.27238	1.39573	1.34494	1.10771	0.675603	0.102	-0.491875	-0.903041	-1.08841	-1.13943	-1.09546	-1.01721	-0.941553	-0.928266	-0.991985	-1.07542	-1.08925	-0.971832	-0.718871	-0.384081	-0.064317	0.190209	0.353761	0.398852	0.347555	0.284086	0.289194	0.383422	0.537272	0.619802	0.561621	0.378073	0.157704	-0.00209197	-0.0526595	0.0075828	0.150196	0.314836	0.430436	0.47172	0.394842	0.185976	-0.098644	-0.366102	-0.541424	-0.576354	-0.449013	-0.189961
	2.49617	0.935052	1.17794	1.27253	1.18096	0.872108	0.38893	-0.145758	-0.534953	-0.703153	-0.720861	-0.635223	-0.510484	-0.424015	-0.490009	-0.72623	-1.02953	-1.24531	-1.25799	-1.03402	-0.642657	-0.239003	0.0796128	0.266812	0.298449	0.209561	0.102149	0.0657478	0.13866	0.309614	0.466104	0.512326	0.427491	0.272187	0.138723	0.088829	0.138587	0.265656	0.402726	0.501619	0.554367	0.524884	0.393656	0.194689	-0.0144127	-0.170516	-0.229568	-0.177435	-0.0206051
	2.50888	0.42123	0.737555	0.9599	1.02919	0.890249	0.569903	0.186789	-0.0843494	-0.152733	-0.0655881	0.118136	0.334276	0.465057	0.3441	-0.0367436	-0.532811	-0.939534	-1.10518	-0.97534	-0.62316	-0.232713	0.0639151	0.203087	0.172285	0.0351873	-0.0897209	-0.127201	-0.0397536	0.175844	0.434354	0.63419	0.721052	0.694879	0.609451	0.52285	0.476023	0.480202	0.480977	0.480681	0.483624	0.459962	0.391068	0.286215	0.159528	0.0415524	-0.0362755	-0.0563697	0.00925021
	2.5216	-0.0802136	0.225039	0.498392	0.674138	0.681297	0.530426	0.325977	0.208698	0.262562	0.458687	0.732271	1.02736	1.21194	1.09998	0.692985	0.137365	-0.35752	-0.633449	-0.623791	-0.386224	-0.0934811	0.113538	0.165067	0.0613845	-0.111935	-0.237437	-0.267859	-0.177506	0.0451559	0.345831	0.638215	0.852607	0.937336	0.901692	0.790221	0.66097	0.553295	0.433637	0.335979	0.269006	0.215711	0.174129	0.148702	0.125139	0.0905387	0.0466098	-0.00156282	-0.00632251
	2.53431	-0.41637	-0.209669	0.0390242	0.278883	0.428003	0.464556	0.447243	0.455074	0.561748	0.764476	1.01002	1.26981	1.44381	1.38154	1.08735	0.656906	0.242218	-0.0331955	-0.10396	0.00249882	0.157944	0.241843	0.197219	0.0331907	-0.161455	-0.289578	-0.334069	-0.286498	-0.130282	0.113485	0.380217	0.600493	0.706064	0.680272	0.56053	0.411068	0.273105	0.142152	0.0346933	-0.0496412	-0.10642	-0.111288	-0.0511956	0.0411076	0.114865	0.141623	0.100295	0.0407235
	2.54702	-0.511757	-0.464669	-0.291712	-0.0182839	0.264121	0.48731	0.641667	0.726428	0.808914	0.91927	1.02872	1.14801	1.2399	1.22773	1.11796	0.93105	0.723344	0.551568	0.46109	0.455156	0.470226	0.430113	0.305558	0.109323	-0.0828614	-0.205279	-0.269042	-0.285226	-0.235437	-0.110301	0.0537227	0.199696	0.266707	0.227438	0.116392	-0.0059562	-0.1129	-0.186312	-0.25081	-0.319098	-0.363857	-0.333113	-0.203141	-0.0196482	0.139909	0.231149	0.216387	0.135797
	2.55974	-0.355278	-0.468682	-0.389833	-0.130531	0.210018	0.530968	0.772129	0.87559	0.902808	0.904491	0.872848	0.848178	0.851218	0.875997	0.932225	0.975057	0.973634	0.91868	0.826648	0.724731	0.61842	0.488945	0.338509	0.178121	0.0508076	-0.0225594	-0.0775729	-0.138542	-0.186266	-0.191036	-0.145437	-0.072635	-0.0156622	-0.0135335	-0.0522952	-0.0946229	-0.131957	-0.162023	-0.222412	-0.317536	-0.405279	-0.411718	-0.296234	-0.0990965	0.0900499	0.217069	0.236914	0.170252
	2.57245	-0.0325669	-0.231254	-0.222021	-0.0236181	0.2585	0.519823	0.692416	0.71899	0.661443	0.566153	0.435655	0.317311	0.268863	0.329742	0.501593	0.693878	0.820745	0.8321	0.72564	0.551007	0.369228	0.218182	0.12456	0.0894389	0.0976554	0.111569	0.0808871	-0.0152736	-0.147913	-0.268966	-0.323812	-0.28541	-0.170271	-0.0402292	0.0696123	0.151114	0.194826	0.165114	0.0566405	-0.104704	-0.275034	-0.375156	-0.347564	-0.211924	-0.0515228	0.0707508	0.0989614	0.0349351
	2.58516	0.36597	0.193052	0.18732	0.31277	0.460565	0.537894	0.496599	0.331107	0.125375	-0.0915721	-0.310259	-0.491905	-0.555624	-0.438786	-0.166698	0.136713	0.352417	0.407854	0.295099	0.0880261	-0.11373	-0.225643	-0.208008	-0.0808596	0.0698436	0.153975	0.123607	-0.0221186	-0.235854	-0.444116	-0.559142	-0.515695	-0.310176	-0.0379399	0.207187	0.371587	0.439155	0.372993	0.22162	0.0362361	-0.151043	-0.281053	-0.303848	-0.232208	-0.134483	-0.0691092	-0.0919766	-0.200851
	2.59787	0.742505	0.669023	0.695268	0.769977	0.788949	0.670431	0.383538	-0.0177339	-0.407335	-0.764079	-1.06698	-1.28772	-1.33254	-1.1348	-0.755648	-0.344516	-0.0433564	0.0579473	-0.0515716	-0.275045	-0.479122	-0.543654	-0.424083	-0.166285	0.08616	0.213085	0.180201	0.00760869	-0.246822	-0.497286	-0.63768	-0.586905	-0.338813	-0.0158675	0.251619	0.391509	0.401407	0.292273	0.15122	0.0278043	-0.0677029	-0.114256	-0.0975025	-0.046423	-0.0150081	-0.0399986	-0.153597	-0.332444
	2.61059	0.978461	1.00739	1.08173	1.14502	1.106	0.892104	0.472589	-0.0773906	-0.589711	-1.02854	-1.36119	-1.56648	-1.5602	-1.30015	-0.876334	-0.446192	-0.150674	-0.0799417	-0.240518	-0.513586	-0.737579	-0.770693	-0.569552	-0.197056	0.168751	0.387965	0.433135	0.327041	0.119073	-0.136665	-0.326115	-0.351776	-0.194495	0.0368656	0.216935	0.28198	0.246574	0.161435	0.106177	0.107947	0.153053	0.224127	0.301189	0.342358	0.319833	0.22147	0.0313875	-0.210234
	2.6233	0.962846	1.04768	1.15783	1.24957	1.2463	1.08288	0.71573	0.189352	-0.309872	-0.718483	-1.00063	-1.13845	-1.08604	-0.855695	-0.549442	-0.299779	-0.205991	-0.322854	-0.627017	-0.976331	-1.20993	-1.18969	-0.882252	-0.348422	0.212717	0.629541	0.861572	0.913662	0.811365	0.543299	0.229129	-0.00178161	-0.0785802	-0.0438998	0.0165141	0.0523576	0.071361	0.118475	0.214374	0.36163	0.531852	0.684742	0.790075	0.811564	0.756858	0.625582	0.383888	0.0684671
	2.63601	0.690765	0.769508	0.887301	1.03013	1.13354	1.13213	0.965719	0.619034	0.260506	-0.0245301	-0.205585	-0.262361	-0.202638	-0.105283	-0.0619836	-0.14687	-0.387571	-0.778548	-1.2472	-1.6345	-1.8197	-1.69934	-1.25859	-0.543434	0.235914	0.873116	1.30547	1.51278	1.49395	1.18119	0.707906	0.236274	-0.100714	-0.268245	-0.305515	-0.256196	-0.139829	0.0626225	0.300317	0.559639	0.813586	1.02122	1.15849	1.19148	1.1388	0.992484	0.688911	0.263103
	2.64873	0.211579	0.239993	0.346483	0.547225	0.785433	0.985727	1.07272	0.976489	0.823372	0.709279	0.653835	0.677638	0.72187	0.656244	0.424998	0.0271462	-0.493276	-1.07732	-1.61542	-1.95322	-2.02916	-1.79688	-1.2684	-0.482004	0.370495	1.08898	1.60519	1.87652	1.88307	1.53143	0.969014	0.370662	-0.107442	-0.393752	-0.499017	-0.46004	-0.315095	-0.0574939	0.222485	0.501811	0.767243	0.997856	1.17963	1.26433	1.24103	1.07708	0.700388	0.169104
	2.66144	-0.394531	-0.408359	-0.292177	-0.0135618	0.369433	0.764553	1.07872	1.20395	1.23593	1.28139	1.34508	1.43694	1.45957	1.2643	0.851008	0.283405	-0.34682	-0.953706	-1.42105	-1.62474	-1.5593	-1.24342	-0.724181	-0.0485292	0.651899	1.24483	1.68801	1.92271	1.91749	1.57301	1.03277	0.459236	-0.0113921	-0.314306	-0.451654	-0.448471	-0.342017	-0.131321	0.0864042	0.283251	0.462484	0.635471	0.806549	0.919994	0.92123	0.747542	0.338795	-0.216811
	2.67415	-0.937179	-0.942295	-0.771632	-0.385537	0.150778	0.724631	1.21345	1.46709	1.58384	1.69456	1.7946	1.88556	1.85265	1.56111	1.0652	0.467201	-0.126576	-0.628442	-0.936114	-0.967217	-0.761462	-0.392026	0.064876	0.546117	0.988449	1.34634	1.62298	1.75469	1.70367	1.37623	0.898751	0.409265	0.0143172	-0.240767	-0.358476	-0.35649	-0.270442	-0.11594	0.0102179	0.082345	0.117933	0.16102	0.244952	0.329543	0.332049	0.170842	-0.198836	-0.68082
	2.68686	-1.17736	-1.15051	-0.927174	-0.457921	0.194395	0.90414	1.51455	1.81902	1.92727	1.99848	2.03198	2.03991	1.91457	1.54856	1.02822	0.465544	-0.041409	-0.416488	-0.575461	-0.468988	-0.164337	0.239931	0.661825	1.0248	1.29429	1.46869	1.58559	1.58643	1.4396	1.07447	0.612539	0.174106	-0.151931	-0.339056	-0.39765	-0.352558	-0.252371	-0.128474	-0.0735109	-0.103382	-0.187135	-0.258295	-0.262101	-0.220067	-0.224067	-0.353648	-0.63647	-0.990331
	2.69958	-1.0269	-1.00869	-0.808626	-0.36599	0.277668	1.01161	1.67394	2.01964	2.13613	2.18336	2.16594	2.11378	1.93416	1.53554	1.01325	0.477319	0.0186076	-0.296798	-0.39894	-0.253927	0.0683002	0.476055	0.903119	1.26862	1.52391	1.65158	1.69114	1.58874	1.33308	0.887539	0.392564	-0.0330255	-0.310835	-0.437329	-0.442753	-0.370964	-0.287094	-0.21947	-0.237799	-0.343878	-0.494875	-0.617381	-0.659218	-0.636528	-0.638022	-0.722811	-0.894282	-1.09383
	2.71229	-0.595629	-0.617104	-0.514584	-0.223049	0.248878	0.842185	1.44458	1.83244	2.03627	2.17286	2.23555	2.25457	2.13672	1.77906	1.27267	0.731997	0.257067	-0.0858606	-0.234805	-0.157347	0.0940758	0.451425	0.870214	1.27786	1.60255	1.78392	1.83799	1.70958	1.40705	0.918757	0.41137	0.0110341	-0.217785	-0.296418	-0.280872	-0.233609	-0.224098	-0.268901	-0.393032	-0.581933	-0.78832	-0.945021	-1.01596	-1.01251	-1.01039	-1.04118	-1.08386	-1.10912
	2.725	-0.0256581	-0.0296247	-0.0208021	0.0634646	0.249214	0.548948	0.940319	1.28959	1.58079	1.86249	2.10305	2.30986	2.36862	2.13519	1.68072	1.13113	0.609878	0.193967	-0.0537431	-0.0926619	0.0467748	0.316996	0.687727	1.09817	1.46515	1.7003	1.79755	1.70223	1.43203	0.986115	0.539191	0.216191	0.0620452	0.0355645	0.0617516	0.0698594	-0.00315577	-0.174327	-0.415222	-0.693314	-0.965692	-1.17679	-1.30135	-1.33847	-1.34632	-1.33282	-1.26176	-1.12822
	2.73772	0.566371	0.660825	0.615563	0.491769	0.350433	0.27089	0.326428	0.516355	0.810162	1.18778	1.59786	2.01464	2.29691	2.24276	1.88114	1.34715	0.79331	0.313717	-0.0199413	-0.152775	-0.100012	0.100773	0.419257	0.795337	1.1412	1.37045	1.47342	1.40981	1.20405	0.863325	0.541355	0.343879	0.29471	0.339106	0.39531	0.394329	0.281371	0.0257495	-0.296304	-0.632875	-0.947453	-1.19614	-1.36077	-1.43543	-1.46372	-1.43667	-1.3083	-1.07952
	2.75043	0.959855	1.11944	1.00648	0.683401	0.242066	-0.190208	-0.463971	-0.446935	-0.188326	0.228984	0.751142	1.32238	1.78933	1.90761	1.65534	1.16691	0.616309	0.113184	-0.261489	-0.439499	-0.426987	-0.25413	0.0395308	0.388836	0.700541	0.903479	0.993263	0.956589	0.827235	0.618014	0.4417	0.375914	0.429523	0.545419	0.646516	0.668863	0.564556	0.281957	-0.0684726	-0.413431	-0.720917	-0.959776	-1.12334	-1.21122	-1.25168	-1.2222	-1.07369	-0.806753
	2.76314	0.909429	0.994899	0.771202	0.299977	-0.318	-0.939814	-1.37752	-1.41263	-1.14358	-0.70279	-0.132675	0.494101	1.03794	1.25634	1.09495	0.673609	0.16394	-0.321196	-0.698283	-0.891797	-0.901888	-0.746937	-0.470547	-0.128172	0.187156	0.413634	0.542462	0.583005	0.570573	0.506734	0.460221	0.488398	0.599451	0.754017	0.891112	0.953504	0.898941	0.638356	0.299254	-0.0253299	-0.311699	-0.541684	-0.710209	-0.80809	-0.836952	-0.766648	-0.571559	-0.273243
	2.77585	0.403861	0.34237	0.0459441	-0.43092	-1.01488	-1.59333	-1.99091	-1.97221	-1.67626	-1.25016	-0.719411	-0.155511	0.335145	0.553805	0.443792	0.0999289	-0.337154	-0.770195	-1.12078	-1.31105	-1.34117	-1.22038	-0.989056	-0.676442	-0.356307	-0.0768813	0.139364	0.307535	0.448233	0.535366	0.598527	0.685185	0.812698	0.970779	1.12348	1.22936	1.25451	1.05862	0.762542	0.464454	0.171413	-0.102552	-0.324067	-0.447923	-0.444945	-0.294057	-0.0229858	0.307104
	2.78857	-0.252645	-0.372765	-0.607803	-0.920379	-1.2886	-1.66499	-1.92915	-1.88017	-1.63513	-1.30921	-0.91194	-0.502239	-0.153201	-0.0062821	-0.0989132	-0.360307	-0.695086	-1.03685	-1.31992	-1.47017	-1.49523	-1.40979	-1.25956	-1.05474	-0.82608	-0.576215	-0.329988	-0.0745816	0.188998	0.41479	0.593431	0.755486	0.914137	1.07054	1.21393	1.33512	1.42327	1.312	1.0905	0.837072	0.540094	0.221312	-0.0453062	-0.182934	-0.152276	0.0433069	0.330135	0.628168
	2.80128	-0.679103	-0.721323	-0.787737	-0.865984	-0.979084	-1.14117	-1.29814	-1.30442	-1.19895	-1.0357	-0.812975	-0.57724	-0.380851	-0.316461	-0.394321	-0.559949	-0.759879	-0.964377	-1.13211	-1.20549	-1.20026	-1.14815	-1.11172	-1.10271	-1.0951	-1.0139	-0.863389	-0.625881	-0.314904	0.0278744	0.349394	0.640685	0.877695	1.04051	1.13691	1.20364	1.27423	1.21602	1.08231	0.917001	0.697881	0.449332	0.248133	0.152451	0.182797	0.318748	0.484145	0.632297
	2.81399	-0.776767	-0.706218	-0.623744	-0.533187	-0.47514	-0.492522	-0.581711	-0.657993	-0.688532	-0.670568	-0.594769	-0.494969	-0.407311	-0.385843	-0.418318	-0.465849	-0.509087	-0.553251	-0.593453	-0.603453	-0.601415	-0.627295	-0.745805	-0.967653	-1.21243	-1.33832	-1.32966	-1.16068	-0.844776	-0.405884	0.0592977	0.489137	0.804694	0.954389	0.961076	0.906439	0.870661	0.803138	0.740895	0.700898	0.663808	0.635194	0.633462	0.641321	0.650316	0.648175	0.592986	0.51086
	2.82671	-0.616381	-0.500828	-0.381056	-0.247878	-0.131108	-0.0726981	-0.0974159	-0.181283	-0.268091	-0.323977	-0.332708	-0.306533	-0.261611	-0.228475	-0.187971	-0.119711	-0.0280571	0.054151	0.0921661	0.075221	-0.0104443	-0.188631	-0.489504	-0.894731	-1.28588	-1.50674	-1.55364	-1.40518	-1.0718	-0.571304	-0.0315961	0.447737	0.756775	0.838319	0.734039	0.551473	0.388854	0.277815	0.257361	0.336203	0.510044	0.753956	1.0002	1.13825	1.13874	1.01433	0.761943	0.477892
	2.83942	-0.221165	-0.138831	-0.0920866	-0.0318128	0.0421766	0.104297	0.123951	0.084126	0.0243114	-0.0194096	-0.0274116	0.012886	0.0970955	0.187871	0.294951	0.429163	0.583743	0.712457	0.750225	0.657837	0.433619	0.0861886	-0.360817	-0.848672	-1.24675	-1.43103	-1.43181	-1.24425	-0.881698	-0.379802	0.122138	0.517617	0.711463	0.677634	0.478254	0.218912	-0.0210215	-0.163097	-0.166824	-0.0193888	0.295305	0.733403	1.16377	1.40961	1.4293	1.25899	0.923049	0.556337
	2.85213	0.356392	0.367242	0.2823	0.190422	0.128183	0.0983631	0.0922881	0.0958621	0.116584	0.168759	0.265667	0.427936	0.639884	0.826136	0.980846	1.12283	1.26714	1.37163	1.3574	1.17487	0.843546	0.398746	-0.101082	-0.587474	-0.943744	-1.0811	-1.04148	-0.831253	-0.470091	-0.0247328	0.368699	0.617893	0.666107	0.528939	0.278414	-0.00207864	-0.266511	-0.422926	-0.433012	-0.278249	0.0717196	0.569689	1.06027	1.34519	1.37788	1.2115	0.894528	0.572506
	2.86485	0.897268	0.846452	0.640509	0.383875	0.140116	-0.0515263	-0.155588	-0.141746	-0.0309738	0.157247	0.420754	0.766205	1.15185	1.45545	1.65698	1.79123	1.90303	1.96495	1.89971	1.66272	1.29698	0.846747	0.371927	-0.0910287	-0.451861	-0.628606	-0.632549	-0.465356	-0.147851	0.229163	0.53502	0.692281	0.669418	0.50058	0.249188	-0.0270712	-0.302981	-0.48535	-0.525515	-0.401399	-0.0848126	0.372222	0.811854	1.04822	1.04262	0.863986	0.591134	0.375279
	2.87756	1.18973	1.14114	0.899373	0.557921	0.185329	-0.153011	-0.379915	-0.409725	-0.266388	0.00424291	0.383812	0.858586	1.36399	1.74476	1.97222	2.09787	2.19052	2.23791	2.17041	1.94768	1.61994	1.22525	0.808015	0.361858	-0.0444602	-0.313607	-0.409439	-0.317092	-0.0506006	0.291014	0.577768	0.737791	0.741333	0.612371	0.392619	0.121856	-0.175259	-0.402511	-0.482409	-0.390686	-0.116696	0.271465	0.61681	0.755808	0.667782	0.438436	0.181218	0.0641338
	2.89027	1.22794	1.25709	1.08801	0.787313	0.405145	0.00492662	-0.320634	-0.449124	-0.369082	-0.130656	0.235825	0.697191	1.17023	1.49127	1.64373	1.70943	1.77978	1.85401	1.86344	1.7542	1.55068	1.27431	0.953289	0.555923	0.137885	-0.187371	-0.347372	-0.307443	-0.0729177	0.2586	0.556858	0.751484	0.808936	0.735295	0.549017	0.278624	-0.0428298	-0.310309	-0.417255	-0.339637	-0.0861128	0.258605	0.537797	0.603139	0.449417	0.178555	-0.0653658	-0.0954401
	2.90298	1.13184	1.22924	1.16836	0.985501	0.698517	0.342926	-0.00598634	-0.225868	-0.252937	-0.118377	0.137771	0.457901	0.737408	0.833245	0.778885	0.710101	0.740745	0.873537	1.02796	1.11828	1.11793	1.02676	0.858673	0.57266	0.212429	-0.100084	-0.268683	-0.244993	-0.0309257	0.276146	0.554647	0.744268	0.81724	0.770866	0.605782	0.338962	0.00645906	-0.279432	-0.398767	-0.329057	-0.0885348	0.232934	0.482888	0.525728	0.368081	0.126959	-0.0383357	0.0513732
	2.9157	0.964173	1.01151	0.990983	0.920062	0.784255	0.580175	0.337337	0.12858	0.0468023	0.0942138	0.224781	0.36107	0.382153	0.188908	-0.108338	-0.316116	-0.31338	-0.110793	0.18952	0.468769	0.655932	0.735714	0.712247	0.543493	0.26583	0.00480376	-0.131731	-0.0957543	0.105906	0.371096	0.598133	0.749645	0.81038	0.774958	0.631592	0.384744	0.0656899	-0.221473	-0.354177	-0.308885	-0.107118	0.164447	0.367644	0.393859	0.269664	0.123956	0.106697	0.350762
	2.92841	0.739362	0.627535	0.559407	0.558029	0.589395	0.611573	0.591912	0.512402	0.457209	0.464201	0.492238	0.468331	0.272998	-0.144628	-0.60675	-0.887792	-0.881789	-0.626457	-0.245815	0.123225	0.389536	0.532673	0.554444	0.424019	0.188426	-0.0234138	-0.111753	-0.0405952	0.173394	0.425748	0.632334	0.774596	0.842433	0.825006	0.7043	0.482584	0.190338	-0.0885442	-0.233283	-0.220848	-0.0805435	0.102919	0.214686	0.186571	0.0717519	0.0036099	0.108326	0.464458
	2.94112	0.5256	0.271164	0.133895	0.163923	0.328389	0.55707	0.761276	0.831019	0.821882	0.798947	0.736925	0.58671	0.247156	-0.294174	-0.82614	-1.12379	-1.10583	-0.831113	-0.432345	-0.0490013	0.218342	0.342989	0.326502	0.160099	-0.0842273	-0.270486	-0.321312	-0.21054	0.0411762	0.3395	0.598762	0.790906	0.889278	0.874299	0.736835	0.499718	0.207812	-0.0578431	-0.191321	-0.184862	-0.0806476	0.0351222	0.0651944	-0.0294013	-0.180587	-0.256388	-0.139672	0.225088
	2.95384	0.332916	0.0376146	-0.135897	-0.109844	0.101493	0.422563	0.737244	0.885501	0.889021	0.821544	0.676938	0.429091	0.00802976	-0.565844	-1.08481	-1.35335	-1.31741	-1.04174	-0.650175	-0.274523	-0.0226303	0.0722216	0.0112836	-0.190897	-0.444614	-0.612038	-0.640831	-0.503135	-0.210419	0.163558	0.512859	0.772859	0.882311	0.81649	0.594763	0.278189	-0.0659537	-0.323507	-0.423534	-0.391332	-0.275704	-0.162441	-0.148696	-0.269671	-0.462125	-0.593333	-0.528871	-0.208001
	2.96655	0.0377617	-0.232061	-0.407814	-0.404075	-0.217105	0.0937133	0.419639	0.601787	0.620678	0.534582	0.352765	0.0680093	-0.347867	-0.846468	-1.25378	-1.42986	-1.3537	-1.08931	-0.742466	-0.425393	-0.235561	-0.19893	-0.306595	-0.520739	-0.748047	-0.869611	-0.863663	-0.699117	-0.373047	0.0579002	0.46766	0.756969	0.836538	0.687079	0.362634	-0.0421135	-0.449805	-0.710066	-0.791562	-0.750071	-0.62859	-0.504884	-0.47977	-0.590352	-0.783435	-0.922673	-0.857213	-0.528739
	2.97926	-0.482931	-0.722377	-0.86926	-0.854743	-0.679039	-0.385216	-0.0461031	0.21488	0.328966	0.320299	0.20191	-0.0136434	-0.318252	-0.65831	-0.907132	-0.985838	-0.900146	-0.70566	-0.480497	-0.303139	-0.245062	-0.322371	-0.514728	-0.759885	-0.958606	-1.02057	-0.963402	-0.765749	-0.41812	0.032941	0.456646	0.741106	0.790288	0.59693	0.237993	-0.178848	-0.586447	-0.842192	-0.939956	-0.943016	-0.883236	-0.820003	-0.836286	-0.950883	-1.11349	-1.19347	-1.05052	-0.653158
	2.99197	-1.05023	-1.24902	-1.3231	-1.23514	-1.01182	-0.691452	-0.297792	0.0912035	0.371738	0.535273	0.579683	0.530432	0.398987	0.204097	0.0345999	-0.0624658	-0.087823	-0.0662366	-0.0284999	-0.0106958	-0.0690678	-0.237262	-0.505547	-0.806102	-1.02617	-1.08157	-1.01446	-0.818616	-0.48483	-0.0456088	0.377229	0.672717	0.745019	0.589693	0.289506	-0.0496197	-0.374814	-0.595821	-0.716119	-0.786517	-0.832315	-0.889515	-1.0026	-1.1582	-1.30659	-1.33828	-1.14167	-0.717144
	3.00469	-1.29565	-1.42043	-1.39769	-1.22332	-0.94866	-0.606278	-0.177984	0.294528	0.710023	1.04571	1.27201	1.41166	1.44374	1.3242	1.11971	0.88018	0.640859	0.427183	0.269822	0.178708	0.0989663	-0.0455262	-0.290142	-0.60208	-0.870173	-0.992352	-0.996582	-0.877378	-0.620723	-0.234225	0.177552	0.507413	0.652388	0.591106	0.396616	0.169272	-0.0409206	-0.19934	-0.312686	-0.414668	-0.529164	-0.674821	-0.86358	-1.06287	-1.22838	-1.27761	-1.12771	-0.792883
	3.0174	-1.13147	-1.18708	-1.10694	-0.909231	-0.64948	-0.34336	0.0533981	0.519246	0.975913	1.39929	1.73907	2.00739	2.14788	2.06235	1.80021	1.42048	0.991738	0.581502	0.27279	0.121301	0.0802805	0.0429699	-0.0751311	-0.298075	-0.550814	-0.729494	-0.829693	-0.833954	-0.714388	-0.448331	-0.109062	0.213943	0.417985	0.45509	0.373652	0.25858	0.157152	0.0732487	-0.00230026	-0.0869561	-0.200638	-0.353545	-0.544378	-0.74269	-0.91313	-0.99912	-0.95018	-0.778714
	3.03011	-0.785727	-0.842481	-0.786487	-0.638933	-0.444528	-0.201287	0.145518	0.575168	1.0165	1.44382	1.80199	2.0984	2.26385	2.18031	1.8874	1.44705	0.937729	0.44138	0.064637	-0.107664	-0.107827	-0.0394115	-6.1699e-05	-0.0512763	-0.177853	-0.31845	-0.456566	-0.569481	-0.613822	-0.541935	-0.37487	-0.158292	0.0338447	0.138492	0.170142	0.177647	0.186158	0.184206	0.160156	0.116598	0.0449818	-0.0582745	-0.186883	-0.321592	-0.437311	-0.506214	-0.524556	-0.503921
	3.04283	-0.441828	-0.579126	-0.613081	-0.548792	-0.415639	-0.205466	0.128906	0.548755	0.968233	1.35778	1.66543	1.89726	1.9858	1.8268	1.47608	1.01067	0.508947	0.0462694	-0.278569	-0.386793	-0.311764	-0.136167	0.0623959	0.211315	0.265761	0.221652	0.0907193	-0.107902	-0.317651	-0.474433	-0.5375	-0.498877	-0.386063	-0.260326	-0.138272	-0.0170219	0.0935202	0.175514	0.211059	0.221549	0.213766	0.191989	0.166092	0.141178	0.129057	0.128768	0.0934684	0.00772755
	3.05554	-0.0858318	-0.328538	-0.478788	-0.516693	-0.45048	-0.270161	0.05264	0.458065	0.842133	1.17096	1.39635	1.51516	1.46284	1.16907	0.727723	0.24609	-0.194797	-0.532152	-0.692882	-0.630139	-0.396133	-0.0592184	0.32215	0.659495	0.855395	0.857859	0.694531	0.389645	0.0175526	-0.343816	-0.604678	-0.724402	-0.702588	-0.600047	-0.454093	-0.291475	-0.142865	-0.00493884	0.0919438	0.170979	0.249469	0.33387	0.427663	0.517225	0.601544	0.664521	0.629177	0.48099
	3.06825	0.239497	-0.0714762	-0.328474	-0.49362	-0.547006	-0.463637	-0.22158	0.120224	0.437083	0.682599	0.817938	0.827971	0.663428	0.296189	-0.159132	-0.584301	-0.906125	-1.07474	-1.03899	-0.777975	-0.35761	0.161816	0.726924	1.21523	1.48081	1.45006	1.19261	0.753023	0.233599	-0.269694	-0.640627	-0.837024	-0.868084	-0.811798	-0.716962	-0.612144	-0.52245	-0.386418	-0.248666	-0.108315	0.0510754	0.229118	0.413933	0.578828	0.717388	0.815481	0.794988	0.649665
	3.08096	0.343995	0.0366712	-0.276109	-0.555662	-0.756005	-0.821877	-0.711906	-0.456785	-0.214526	-0.0580047	-0.00686006	-0.0738991	-0.269948	-0.585325	-0.927188	-1.20776	-1.37919	-1.40034	-1.22453	-0.83617	-0.299991	0.334978	1.0204	1.606	1.90732	1.83438	1.48939	0.940452	0.321684	-0.250264	-0.649867	-0.853027	-0.900891	-0.896668	-0.891789	-0.898552	-0.922664	-0.833406	-0.688677	-0.524282	-0.333825	-0.123817	0.0891878	0.28492	0.455435	0.591177	0.627023	0.563413
	3.09368	0.155678	-0.0732591	-0.362642	-0.684611	-0.975502	-1.14866	-1.13167	-0.923209	-0.717301	-0.61542	-0.619106	-0.727364	-0.914105	-1.15097	-1.38254	-1.55833	-1.64529	-1.59406	-1.34772	-0.891322	-0.296015	0.391402	1.12957	1.76299	2.09007	2.0054	1.62124	1.02333	0.371537	-0.201965	-0.576393	-0.757822	-0.821392	-0.881931	-0.97865	-1.09813	-1.22648	-1.18435	-1.04863	-0.89262	-0.718915	-0.52697	-0.31749	-0.0927868	0.129659	0.335056	0.466125	0.520861
	3.10639	-0.124684	-0.23279	-0.447017	-0.747585	-1.05463	-1.25453	-1.2494	-1.02451	-0.794722	-0.675401	-0.665364	-0.7603	-0.935018	-1.17379	-1.4337	-1.65763	-1.78626	-1.74015	-1.44865	-0.911629	-0.233072	0.515145	1.28358	1.9143	2.21276	2.08569	1.66267	1.04395	0.405489	-0.117334	-0.426715	-0.570112	-0.655908	-0.793718	-0.993066	-1.20579	-1.39982	-1.37643	-1.24015	-1.09367	-0.940142	-0.760249	-0.532991	-0.251372	0.0505787	0.347088	0.574717	0.719971
	3.1191	-0.245877	-0.245911	-0.396617	-0.679067	-0.994082	-1.19935	-1.17349	-0.899149	-0.59676	-0.382251	-0.265404	-0.252339	-0.357571	-0.614962	-0.97444	-1.32951	-1.56127	-1.55358	-1.22985	-0.617074	0.141911	0.933697	1.68347	2.21464	2.36315	2.09372	1.57876	0.932691	0.333767	-0.0961804	-0.301834	-0.373502	-0.449872	-0.631569	-0.893894	-1.15285	-1.35832	-1.32248	-1.17052	-1.0169	-0.863601	-0.678385	-0.427577	-0.103393	0.256529	0.620467	0.906136	1.08282
	3.13182	-0.248043	-0.194743	-0.32202	-0.614655	-0.966386	-1.21158	-1.19601	-0.878329	-0.481472	-0.127227	0.163788	0.377953	0.455892	0.290137	-0.0785587	-0.499081	-0.793117	-0.817164	-0.499945	0.106001	0.841009	1.55812	2.15757	2.44434	2.31362	1.82144	1.18446	0.525802	0.00394259	-0.286248	-0.347822	-0.302609	-0.302448	-0.440905	-0.673447	-0.89484	-1.0397	-0.958868	-0.775434	-0.594158	-0.42789	-0.253725	-0.0329	0.251538	0.585331	0.939667	1.21039	1.35012
	3.14453	-0.261441	-0.217165	-0.342836	-0.636838	-1.01564	-1.31754	-1.35546	-1.03308	-0.56754	-0.0944195	0.36105	0.78535	1.09569	1.11899	0.860685	0.480482	0.192313	0.156674	0.436155	0.960529	1.57062	2.0979	2.42879	2.37214	1.90693	1.19094	0.462758	-0.156482	-0.548227	-0.650581	-0.534254	-0.34101	-0.215974	-0.242882	-0.373059	-0.497592	-0.537866	-0.393838	-0.16385	0.0702701	0.269815	0.425978	0.574853	0.748673	0.973428	1.22907	1.39602	1.42107
	3.15724	-0.227037	-0.243896	-0.385444	-0.663543	-1.03537	-1.37229	-1.47957	-1.2086	-0.751644	-0.248116	0.278914	0.818353	1.29101	1.49554	1.39604	1.12761	0.906586	0.896497	1.15084	1.58808	2.05586	2.37738	2.43726	2.0671	1.3269	0.460525	-0.292128	-0.818957	-1.04457	-0.942739	-0.648554	-0.316595	-0.0794132	-0.00800562	-0.0542934	-0.112948	-0.0919446	0.07902	0.340581	0.634119	0.895512	1.07884	1.20187	1.29501	1.41439	1.54747	1.56495	1.42266
	3.16995	-0.0533868	-0.166981	-0.362081	-0.648804	-1.01135	-1.35735	-1.51616	-1.32592	-0.94916	-0.512349	-0.0241546	0.514547	1.0516	1.39659	1.479	1.38821	1.30834	1.37898	1.63253	1.98304	2.30579	2.44684	2.30862	1.75028	0.878507	-0.024502	-0.731915	-1.14209	-1.21145	-0.951412	-0.538054	-0.125673	0.166451	0.278194	0.251509	0.182238	0.169132	0.280534	0.508065	0.815347	1.13104	1.38656	1.57047	1.68679	1.79285	1.87398	1.7883	1.50472
	3.18267	0.0433228	-0.167906	-0.43511	-0.753762	-1.11254	-1.44102	-1.60071	-1.44996	-1.14846	-0.808238	-0.411347	0.0636083	0.606512	1.06092	1.33276	1.45915	1.56839	1.75057	2.00154	2.23844	2.38959	2.35789	2.0883	1.46992	0.614004	-0.218547	-0.832488	-1.13862	-1.1115	-0.789687	-0.353911	0.062021	0.360072	0.486437	0.463551	0.362444	0.271038	0.266828	0.396578	0.649743	0.967427	1.27924	1.55112	1.75551	1.92738	2.04063	1.94015	1.60052
	3.19538	-0.194403	-0.458677	-0.747628	-1.04817	-1.35178	-1.60507	-1.69603	-1.51516	-1.24078	-0.974637	-0.67489	-0.298066	0.186203	0.668254	1.0551	1.34516	1.60758	1.87742	2.1138	2.24043	2.23655	2.06793	1.72902	1.14068	0.392219	-0.311377	-0.821773	-1.06372	-1.01741	-0.721895	-0.334965	0.0400467	0.330084	0.481968	0.492224	0.397786	0.263707	0.175126	0.21808	0.406531	0.699931	1.03346	1.35768	1.62224	1.84042	1.98176	1.89502	1.56036
	3.20809	-0.605399	-0.86761	-1.10213	-1.30167	-1.47135	-1.58291	-1.55946	-1.33477	-1.08627	-0.896023	-0.714991	-0.491765	-0.170191	0.199636	0.560859	0.897328	1.2268	1.53707	1.76292	1.83611	1.76216	1.54855	1.2191	0.721101	0.115114	-0.450397	-0.874463	-1.09054	-1.07141	-0.830474	-0.497286	-0.155556	0.132027	0.304565	0.343848	0.26796	0.126894	0.0204782	0.0437775	0.221877	0.527777	0.893561	1.24492	1.50919	1.69459	1.78939	1.67713	1.35929
	3.22081	-0.694426	-0.945475	-1.12156	-1.21676	-1.24503	-1.20339	-1.06477	-0.830831	-0.647593	-0.563229	-0.536163	-0.517622	-0.441123	-0.292068	-0.0666777	0.223806	0.5551	0.875849	1.1074	1.19038	1.13498	0.96501	0.70971	0.33239	-0.131641	-0.57782	-0.939892	-1.15115	-1.1663	-0.963902	-0.651409	-0.311518	-0.0202755	0.145763	0.169211	0.0740232	-0.0902654	-0.201055	-0.17226	0.0201776	0.361001	0.775249	1.15514	1.4	1.51969	1.53616	1.38838	1.11164
	3.23352	-0.257336	-0.540146	-0.741716	-0.827341	-0.792479	-0.639541	-0.388833	-0.136662	-0.00816393	-0.0188698	-0.137988	-0.315478	-0.4849	-0.581404	-0.537565	-0.345339	-0.0534989	0.261644	0.515153	0.650471	0.666057	0.583618	0.429039	0.170109	-0.180216	-0.550321	-0.890119	-1.12668	-1.19085	-1.02734	-0.722265	-0.365246	-0.0565837	0.108401	0.114134	-0.00660028	-0.206472	-0.357087	-0.374778	-0.231239	0.0767619	0.484121	0.867977	1.10749	1.20146	1.19389	1.07244	0.89636
	3.24623	0.451495	0.10204	-0.204234	-0.372562	-0.35122	-0.125986	0.247522	0.569871	0.705922	0.66181	0.459774	0.159044	-0.185412	-0.492536	-0.646022	-0.605537	-0.412141	-0.137845	0.139092	0.356303	0.484306	0.525486	0.494567	0.34427	0.0611841	-0.303523	-0.690445	-1.01457	-1.17906	-1.09324	-0.817176	-0.443234	-0.0887361	0.133227	0.196507	0.122856	-0.0580496	-0.254063	-0.36917	-0.352931	-0.178589	0.120373	0.440401	0.663642	0.766234	0.789106	0.7433	0.68895
	3.25895	1.10886	0.721348	0.318003	0.0559149	0.0356652	0.288707	0.734093	1.10314	1.25953	1.22645	1.01811	0.698404	0.296535	-0.131542	-0.454894	-0.602196	-0.576477	-0.410849	-0.150862	0.14584	0.417079	0.627939	0.759822	0.723901	0.472691	0.0535114	-0.438687	-0.898587	-1.20116	-1.22199	-0.996983	-0.615262	-0.197825	0.128323	0.319698	0.373782	0.296005	0.110942	-0.0736333	-0.177403	-0.159325	-0.0220576	0.168432	0.319439	0.39567	0.423083	0.415003	0.419451
	3.27166	1.59291	1.24362	0.823328	0.517633	0.441437	0.623486	0.97486	1.24089	1.33705	1.3024	1.14496	0.91771	0.618375	0.243294	-0.119434	-0.399331	-0.55795	-0.569286	-0.415309	-0.113761	0.259693	0.627673	0.919216	0.993325	0.770616	0.306905	-0.262403	-0.812086	-1.20216	-1.2962	-1.11938	-0.753339	-0.309708	0.0843149	0.379563	0.559633	0.615222	0.508269	0.337198	0.195737	0.117541	0.108136	0.135918	0.148615	0.126916	0.0894077	0.0481682	0.0415867
	3.28437	1.85339	1.6004	1.24883	0.963887	0.824761	0.83254	0.913771	0.918477	0.861227	0.791757	0.720782	0.682142	0.652879	0.54992	0.357163	0.0941552	-0.181762	-0.387587	-0.428051	-0.250584	0.0902131	0.492142	0.842443	0.970862	0.788512	0.361264	-0.161777	-0.656877	-0.999606	-1.08513	-0.943105	-0.641049	-0.265265	0.0856445	0.379919	0.607217	0.755174	0.747318	0.6477	0.534346	0.413794	0.281115	0.135021	-0.0236397	-0.179105	-0.309359	-0.395622	-0.403282
	3.29708	1.73468	1.57895	1.34431	1.14057	0.978483	0.814075	0.598123	0.322894	0.104646	-0.000743829	0.0327093	0.227142	0.556271	0.856723	0.981385	0.869358	0.575626	0.223596	-0.0308669	-0.0685904	0.100278	0.376218	0.639167	0.732604	0.591602	0.286884	-0.0584415	-0.354588	-0.523508	-0.530696	-0.416445	-0.226125	-0.00618685	0.200469	0.39513	0.583116	0.752941	0.810848	0.777921	0.696876	0.542044	0.298166	-0.00443113	-0.309477	-0.571434	-0.76609	-0.863632	-0.830909
	3.3098	1.21199	1.12719	1.01884	0.93214	0.81073	0.567367	0.17007	-0.273595	-0.580553	-0.688655	-0.551309	-0.149392	0.493245	1.14947	1.56764	1.6229	1.36714	0.943939	0.534704	0.29377	0.25246	0.330795	0.42993	0.438137	0.334463	0.187827	0.0719855	0.0257401	0.0727637	0.171041	0.273836	0.359795	0.418931	0.462294	0.519637	0.60976	0.725522	0.774214	0.755583	0.679831	0.497854	0.190761	-0.189584	-0.554523	-0.852961	-1.07108	-1.17867	-1.14127
	3.32251	0.575522	0.565052	0.574559	0.591104	0.51597	0.244097	-0.237004	-0.746433	-1.07597	-1.16307	-0.948148	-0.419146	0.397244	1.24086	1.81257	1.96548	1.75334	1.31909	0.838747	0.472416	0.275954	0.193592	0.156441	0.103767	0.0518494	0.0585557	0.147158	0.31571	0.551193	0.760138	0.896227	0.954362	0.935377	0.872047	0.802586	0.755353	0.737708	0.681525	0.609573	0.517741	0.345572	0.0686829	-0.265832	-0.576567	-0.831031	-1.03833	-1.18874	-1.24185
	3.33522	0.0758062	0.182535	0.310061	0.395488	0.320416	-0.00942785	-0.571574	-1.12911	-1.47533	-1.56559	-1.34119	-0.805382	0.01906	0.885701	1.49883	1.71124	1.56132	1.16732	0.682266	0.260468	-0.0291792	-0.213631	-0.331514	-0.395446	-0.370706	-0.221177	0.0286867	0.358155	0.740648	1.06426	1.28312	1.3955	1.38679	1.2795	1.10368	0.897176	0.6914	0.471204	0.309857	0.198583	0.0727571	-0.10364	-0.309436	-0.494019	-0.652028	-0.815427	-1.00255	-1.16546
	3.34794	-0.293636	-0.037484	0.226113	0.393079	0.330594	-0.0424108	-0.672998	-1.28934	-1.68614	-1.8439	-1.71614	-1.31693	-0.641423	0.131097	0.742663	1.03789	1.00597	0.717273	0.290619	-0.130918	-0.470318	-0.722051	-0.893785	-0.953785	-0.858138	-0.592862	-0.224857	0.219315	0.710294	1.13513	1.44196	1.62116	1.63618	1.49444	1.22012	0.864782	0.485253	0.134529	-0.0818581	-0.18759	-0.252137	-0.325452	-0.413409	-0.48936	-0.562264	-0.667883	-0.832431	-1.00302
	3.36065	-0.633766	-0.25086	0.153634	0.451126	0.493781	0.19722	-0.388012	-1.01164	-1.46243	-1.72853	-1.78287	-1.6383	-1.24857	-0.689243	-0.147018	0.216298	0.328382	0.202194	-0.0860157	-0.418823	-0.726117	-0.982048	-1.17088	-1.2311	-1.10858	-0.795379	-0.378053	0.114462	0.651393	1.12063	1.46141	1.65191	1.64316	1.4395	1.07297	0.613125	0.136153	-0.242949	-0.431607	-0.484235	-0.478599	-0.477872	-0.507164	-0.547486	-0.600493	-0.679334	-0.787799	-0.869885
	3.37336	-0.806144	-0.349025	0.15087	0.566249	0.751001	0.621599	0.206633	-0.324973	-0.768529	-1.10356	-1.33057	-1.46081	-1.42795	-1.20831	-0.881233	-0.574158	-0.390414	-0.360788	-0.450562	-0.585735	-0.730676	-0.867313	-0.976615	-0.998986	-0.87838	-0.5966	-0.219806	0.22693	0.716608	1.13784	1.43239	1.57421	1.51243	1.25172	0.833395	0.338487	-0.149679	-0.483732	-0.603499	-0.587623	-0.519861	-0.474075	-0.489033	-0.547865	-0.634384	-0.731035	-0.813193	-0.823164
	3.38607	-0.60674	-0.0947942	0.427453	0.85704	1.08244	1.05493	0.802588	0.407868	0.0440976	-0.270862	-0.573415	-0.884614	-1.15589	-1.30786	-1.30402	-1.19271	-1.06232	-0.958303	-0.872111	-0.773723	-0.677263	-0.591083	-0.510103	-0.409015	-0.257182	-0.0328422	0.247198	0.572224	0.930118	1.21506	1.39442	1.45733	1.36182	1.10765	0.726679	0.287177	-0.142031	-0.431653	-0.532676	-0.516105	-0.460534	-0.437453	-0.483503	-0.576822	-0.690876	-0.797684	-0.866848	-0.848579
	3.39879	-0.209506	0.380321	0.895746	1.26091	1.41361	1.35802	1.14781	0.826988	0.539099	0.283522	-0.00686491	-0.365182	-0.773239	-1.14801	-1.38582	-1.46705	-1.44727	-1.3618	-1.20479	-0.964868	-0.686362	-0.394559	-0.098572	0.180275	0.419177	0.619387	0.810599	1.00086	1.19894	1.30867	1.33674	1.30261	1.18918	0.997209	0.735187	0.433256	0.122054	-0.134873	-0.284528	-0.367999	-0.448308	-0.56983	-0.732301	-0.882566	-0.99447	-1.05268	-1.03781	-0.928555
	3.4115	-0.0477325	0.619014	1.16149	1.50855	1.61822	1.51456	1.26261	0.910966	0.613718	0.370015	0.109049	-0.20044	-0.552947	-0.896639	-1.14408	-1.27111	-1.31445	-1.29014	-1.17566	-0.944652	-0.630961	-0.255835	0.164298	0.567659	0.878129	1.07057	1.20411	1.30211	1.38884	1.37229	1.28052	1.15177	0.999112	0.842082	0.683052	0.520904	0.346768	0.151637	-0.0317596	-0.230776	-0.497863	-0.838167	-1.18956	-1.44092	-1.56179	-1.54462	-1.37037	-1.06063
	3.42421	-0.200944	0.464399	1.05159	1.46716	1.64174	1.56987	1.29441	0.875488	0.513287	0.242061	0.016394	-0.182428	-0.351656	-0.489925	-0.579196	-0.633684	-0.68204	-0.721104	-0.705801	-0.580623	-0.345861	-0.0162296	0.382328	0.759941	1.02377	1.15418	1.23341	1.29953	1.38376	1.38577	1.30794	1.16646	0.976072	0.779979	0.610114	0.479264	0.372474	0.247449	0.0941761	-0.132818	-0.493996	-0.977341	-1.47944	-1.84052	-2.01082	-1.9692	-1.68005	-1.19204
	3.43693	-0.320028	0.225638	0.780636	1.22976	1.46567	1.4476	1.19947	0.789598	0.440788	0.217128	0.0984056	0.0736118	0.12781	0.19991	0.251273	0.250059	0.18733	0.0844096	-0.00156962	-0.00178237	0.104614	0.294859	0.531669	0.720249	0.802789	0.804405	0.82087	0.907046	1.0981	1.28333	1.39927	1.40107	1.25805	1.01798	0.75643	0.539643	0.385266	0.255435	0.125057	-0.0713201	-0.41001	-0.891546	-1.41645	-1.81826	-2.03065	-2.01796	-1.72877	-1.20214
	3.44964	-0.175937	0.171248	0.559774	0.887382	1.0514	1.0173	0.828426	0.564297	0.393508	0.359675	0.442187	0.634056	0.894357	1.10199	1.20475	1.19378	1.09358	0.937602	0.771788	0.647107	0.583914	0.55152	0.523308	0.438395	0.305152	0.192326	0.173567	0.305239	0.623942	1.02759	1.39689	1.62852	1.63246	1.44099	1.15148	0.871399	0.652017	0.445307	0.256915	0.0337715	-0.298386	-0.742449	-1.21147	-1.56278	-1.73965	-1.71069	-1.42573	-0.90676
	3.46235	-0.069328	0.0644069	0.205769	0.296969	0.286771	0.188765	0.0927113	0.0875449	0.207263	0.430418	0.726619	1.1024	1.51592	1.81784	1.96189	1.96242	1.86828	1.71006	1.50106	1.2546	0.990457	0.695915	0.391283	0.0808277	-0.172962	-0.30541	-0.30871	-0.156165	0.183159	0.646102	1.11629	1.48105	1.63131	1.5782	1.40671	1.21531	1.05227	0.820816	0.558167	0.249227	-0.153823	-0.619801	-1.04446	-1.30502	-1.37264	-1.23042	-0.853284	-0.280825
	3.47506	-0.267176	-0.313051	-0.391485	-0.526224	-0.717483	-0.88989	-0.897352	-0.636457	-0.23836	0.197553	0.645029	1.1257	1.62203	1.9968	2.20459	2.26004	2.2185	2.09893	1.88277	1.55424	1.14423	0.676432	0.225602	-0.148216	-0.373641	-0.442156	-0.421575	-0.320079	-0.104024	0.221785	0.596917	0.950436	1.19479	1.30935	1.33844	1.33654	1.32212	1.14793	0.874338	0.538635	0.125625	-0.30851	-0.655514	-0.818125	-0.783985	-0.548694	-0.127005	0.420616
	3.48778	-0.458549	-0.582413	-0.778112	-1.06741	-1.42915	-1.73847	-1.77663	-1.3871	-0.817263	-0.240719	0.313124	0.858741	1.38868	1.77798	1.98289	2.02605	1.97172	1.84119	1.61106	1.26258	0.828747	0.353827	-0.0629953	-0.339673	-0.435407	-0.410274	-0.381266	-0.367228	-0.313715	-0.165762	0.0842744	0.420435	0.771334	1.06728	1.29305	1.45501	1.54851	1.40218	1.12985	0.838857	0.540692	0.270361	0.0821454	0.00979466	0.065332	0.251426	0.531858	0.878994
	3.50049	-0.398664	-0.453703	-0.640001	-0.98573	-1.46058	-1.91476	-2.07701	-1.72536	-1.12699	-0.500821	0.100389	0.672386	1.19717	1.5359	1.65146	1.59464	1.44672	1.24483	0.979133	0.635736	0.231011	-0.187084	-0.51224	-0.650734	-0.594338	-0.447914	-0.357864	-0.352833	-0.378979	-0.353862	-0.214114	0.077754	0.47594	0.889033	1.25482	1.53654	1.71516	1.61356	1.38121	1.16414	0.979114	0.83122	0.728347	0.659037	0.644394	0.703038	0.814574	1.00501
	3.5132	-0.487373	-0.422425	-0.503452	-0.760398	-1.15893	-1.55237	-1.70033	-1.41297	-0.915832	-0.403514	0.0723197	0.51078	0.900299	1.12571	1.17063	1.09316	0.963937	0.803827	0.585081	0.282174	-0.0869817	-0.449945	-0.682206	-0.68456	-0.475741	-0.193228	0.00233706	0.0571794	-0.00560982	-0.131779	-0.215673	-0.157274	0.0749362	0.42399	0.814281	1.17531	1.47102	1.54495	1.49998	1.45415	1.39639	1.30065	1.16484	0.99116	0.838499	0.756887	0.758217	0.897797
	3.52592	-0.673344	-0.579797	-0.573958	-0.684721	-0.890251	-1.08178	-1.09606	-0.846202	-0.510502	-0.216792	0.00629982	0.16154	0.25507	0.260036	0.224747	0.20882	0.237961	0.274272	0.243203	0.105638	-0.100627	-0.270268	-0.27111	-0.0456948	0.324588	0.66408	0.851965	0.834085	0.630417	0.266517	-0.10407	-0.322137	-0.290333	-0.0465559	0.318345	0.707881	1.07101	1.29144	1.43141	1.58953	1.73004	1.77281	1.67283	1.42388	1.13189	0.880853	0.70557	0.69079
	3.53863	-0.309279	-0.230946	-0.220364	-0.303835	-0.471349	-0.645285	-0.69467	-0.553248	-0.350231	-0.191543	-0.123059	-0.175269	-0.353819	-0.629635	-0.878707	-0.993677	-0.966706	-0.858727	-0.743328	-0.653181	-0.572252	-0.408228	-0.0588399	0.465324	0.995072	1.32415	1.39341	1.18457	0.754989	0.163159	-0.384461	-0.693471	-0.662818	-0.364276	0.0714167	0.514246	0.894202	1.12138	1.27728	1.48318	1.71301	1.86073	1.83597	1.59975	1.26315	0.918388	0.605526	0.431295
	3.55134	0.449109	0.591761	0.634442	0.545227	0.335377	0.0856929	-0.0859282	-0.115487	-0.053869	0.00108378	-0.0295256	-0.199439	-0.535274	-1.00696	-1.46544	-1.77579	-1.91885	-1.92207	-1.81123	-1.59746	-1.30803	-0.894366	-0.304688	0.406462	1.024	1.33778	1.31449	0.964085	0.370009	-0.357411	-0.98744	-1.32142	-1.25645	-0.881602	-0.347566	0.189969	0.635032	0.905868	1.05773	1.20668	1.34766	1.41144	1.3412	1.12305	0.849632	0.595888	0.390652	0.308301
	3.56405	0.69786	0.872081	0.974574	0.98291	0.907187	0.805772	0.729783	0.640358	0.544432	0.405409	0.16308	-0.206937	-0.707217	-1.26875	-1.74174	-2.03519	-2.15796	-2.13489	-1.97281	-1.66929	-1.26375	-0.740113	-0.0914456	0.59025	1.09964	1.27489	1.12385	0.673202	0.00493543	-0.76292	-1.43085	-1.82779	-1.83563	-1.52347	-1.01149	-0.442285	0.0738066	0.473001	0.709096	0.846111	0.891124	0.830176	0.68163	0.491064	0.337937	0.275446	0.303986	0.427234
	3.57677	0.709517	0.730161	0.746865	0.781418	0.849532	0.972006	1.12683	1.15768	1.05138	0.822154	0.44008	-0.0872732	-0.730458	-1.36373	-1.81019	-1.99575	-1.96392	-1.77245	-1.44671	-0.999505	-0.477117	0.106212	0.726135	1.24401	1.48764	1.38609	1.03014	0.471955	-0.20708	-0.910783	-1.49995	-1.84501	-1.84923	-1.57729	-1.11656	-0.578521	-0.0673109	0.347349	0.580081	0.677128	0.658196	0.550729	0.421214	0.335968	0.347789	0.467792	0.632192	0.790503
	3.58948	1.04928	0.885345	0.726121	0.636009	0.656676	0.819744	1.09936	1.30154	1.36171	1.27974	1.00773	0.548913	-0.0900728	-0.797617	-1.35421	-1.63124	-1.64428	-1.44404	-1.06615	-0.552874	0.0207601	0.605278	1.15922	1.53025	1.58752	1.32404	0.86662	0.277078	-0.362302	-0.958395	-1.39361	-1.55905	-1.39824	-0.998001	-0.456421	0.117499	0.624261	0.916741	0.975386	0.898696	0.733297	0.553241	0.461109	0.513595	0.712623	0.998594	1.2219	1.30329
	3.60219	1.23075	1.05248	0.866642	0.746864	0.751013	0.930257	1.26972	1.56336	1.74544	1.81251	1.69229	1.38338	0.842153	0.110878	-0.574835	-1.0315	-1.2143	-1.13677	-0.83126	-0.362659	0.167008	0.690274	1.17185	1.48613	1.53608	1.31597	0.922726	0.389752	-0.215976	-0.795784	-1.19833	-1.29684	-1.03546	-0.508044	0.16364	0.847287	1.43277	1.67111	1.59458	1.35303	1.01731	0.711123	0.586585	0.702685	1.02116	1.43467	1.74324	1.84423
	3.61491	0.800167	0.665668	0.569815	0.576698	0.732307	1.07105	1.55	1.91279	2.10562	2.16994	2.05799	1.78769	1.29804	0.596296	-0.0950375	-0.583602	-0.795722	-0.736675	-0.448594	-0.0116431	0.47417	0.954242	1.42072	1.76668	1.89474	1.76707	1.46173	0.980173	0.376731	-0.268808	-0.765279	-0.95137	-0.746656	-0.237238	0.444065	1.15024	1.76628	2.00481	1.91829	1.67388	1.33903	1.03675	0.921114	1.04119	1.36251	1.78879	2.12171	2.2568
	3.62762	0.356078	0.166325	0.0645181	0.12277	0.385081	0.867645	1.50031	1.97959	2.2214	2.29244	2.17399	1.90369	1.4322	0.770368	0.127657	-0.315304	-0.492397	-0.424616	-0.167545	0.203966	0.621823	1.06311	1.54676	1.96748	2.19884	2.16201	1.92999	1.50178	0.945177	0.320809	-0.158838	-0.314722	-0.0792166	0.44415	1.09187	1.69983	2.16213	2.19776	1.97437	1.71319	1.476	1.32986	1.3419	1.49579	1.76929	2.09511	2.29603	2.31074
	3.64033	0.235803	0.0451787	-0.0462461	0.0462002	0.377875	0.962964	1.70695	2.26645	2.56398	2.68491	2.60787	2.38511	1.96336	1.33064	0.693852	0.229432	-0.0115403	-0.0638351	0.0135749	0.168625	0.373215	0.639225	1.01514	1.43572	1.77397	1.90725	1.85158	1.59156	1.19077	0.703525	0.360908	0.354618	0.730791	1.37076	2.07067	2.6295	2.93742	2.68409	2.20195	1.79521	1.53484	1.44871	1.52658	1.68491	1.88498	2.06992	2.09732	1.97017
	3.65305	0.0537211	-0.0047912	0.0687772	0.353006	0.888652	1.66843	2.55083	3.11128	3.34294	3.39505	3.24952	2.97958	2.52486	1.87221	1.24594	0.804879	0.566207	0.457635	0.394546	0.328028	0.261524	0.244634	0.371835	0.659726	1.03376	1.34642	1.52189	1.50001	1.30858	0.974744	0.723871	0.757385	1.13802	1.77153	2.45884	2.99364	3.26392	2.93704	2.39143	1.94953	1.67203	1.56507	1.58962	1.64005	1.67621	1.66244	1.52466	1.33391
	3.66576	0.344777	0.27942	0.368833	0.720083	1.37228	2.27819	3.23964	3.76565	3.9018	3.84614	3.58241	3.1955	2.64606	1.97335	1.42641	1.12709	1.03224	1.00803	0.930676	0.750095	0.505807	0.279205	0.198144	0.329543	0.646623	1.00725	1.29022	1.41065	1.38202	1.20494	1.0654	1.1345	1.45937	1.96394	2.48825	2.87303	3.03994	2.6965	2.198	1.83342	1.64051	1.5903	1.60291	1.54907	1.40179	1.16563	0.84494	0.574166
	3.67847	1.28693	1.02001	0.88018	1.03265	1.54812	2.37251	3.27918	3.77356	3.90853	3.87633	3.64933	3.3066	2.81766	2.22897	1.78136	1.57178	1.52547	1.48763	1.33652	1.04596	0.687593	0.34597	0.145162	0.159813	0.388395	0.710951	0.999979	1.17391	1.24702	1.21706	1.22956	1.40534	1.7398	2.15876	2.54363	2.78204	2.82076	2.40201	1.86901	1.48403	1.28499	1.24065	1.25101	1.17026	0.955131	0.620437	0.211911	-0.112143
	3.69118	2.08576	1.70557	1.41696	1.39692	1.72019	2.34873	3.08529	3.48563	3.61782	3.65623	3.5653	3.40537	3.11058	2.66017	2.25472	1.99403	1.83869	1.67841	1.42956	1.08358	0.697093	0.315502	0.0274376	-0.0937792	-0.00405684	0.229165	0.482155	0.681118	0.829219	0.913845	1.02483	1.23902	1.53733	1.87311	2.18283	2.39476	2.44766	2.08237	1.57169	1.14844	0.868073	0.734393	0.67627	0.569279	0.354833	0.03399	-0.337829	-0.61856
	3.7039	2.76163	2.44967	2.17775	2.09492	2.25086	2.60487	3.00909	3.13762	3.13059	3.14669	3.13873	3.13856	3.04478	2.75656	2.40859	2.10678	1.87104	1.65848	1.4295	1.16971	0.87961	0.534181	0.170456	-0.147254	-0.301544	-0.255393	-0.0980488	0.099313	0.31106	0.496123	0.664954	0.845607	1.02802	1.21574	1.42248	1.6342	1.79188	1.64557	1.31483	0.957946	0.631311	0.380091	0.201086	0.0317806	-0.179337	-0.437444	-0.691416	-0.841526
	3.71661	3.43114	3.20445	2.96983	2.84152	2.84064	2.91515	2.93619	2.69685	2.43441	2.29941	2.25235	2.3111	2.38827	2.35173	2.2424	2.11845	2.01314	1.91969	1.82033	1.68905	1.50139	1.18631	0.743761	0.212739	-0.222787	-0.412194	-0.383516	-0.208466	0.0485343	0.300482	0.487863	0.60093	0.641976	0.661724	0.741998	0.921996	1.16089	1.23772	1.12075	0.867668	0.506815	0.118793	-0.206403	-0.434466	-0.600484	-0.731897	-0.81721	-0.823452
	3.72932	3.87616	3.64182	3.40675	3.25209	3.15671	3.04062	2.77376	2.21999	1.69209	1.35198	1.19431	1.23937	1.44068	1.68016	1.91836	2.13516	2.33181	2.49254	2.58472	2.57281	2.45997	2.18132	1.72863	1.08744	0.453896	0.0447527	-0.081605	0.0206241	0.271508	0.529174	0.69646	0.751933	0.708958	0.641473	0.652219	0.796822	1.04066	1.16573	1.09778	0.855403	0.442732	-0.0465438	-0.46102	-0.695445	-0.771285	-0.756751	-0.709711	-0.658558
	3.74204	4.00656	3.77141	3.55932	3.41907	3.28057	3.02696	2.5405	1.76906	1.07944	0.632725	0.436855	0.504943	0.806709	1.21335	1.63776	2.03743	2.40657	2.72696	2.95326	3.03658	2.99408	2.78074	2.40305	1.80394	1.14415	0.646489	0.434849	0.479601	0.706279	0.929261	1.04227	1.03309	0.933186	0.83829	0.845372	0.992176	1.22916	1.31752	1.20627	0.922477	0.459454	-0.091203	-0.554633	-0.78901	-0.803645	-0.688933	-0.548721	-0.44714
	3.75475	3.58121	3.46075	3.39854	3.39492	3.3374	3.09226	2.55122	1.70632	0.963826	0.48276	0.26746	0.333528	0.656364	1.09231	1.53015	1.92543	2.28502	2.60484	2.83731	2.92033	2.86962	2.66557	2.34792	1.87193	1.36539	1.00244	0.894044	1.00169	1.243	1.39387	1.35864	1.14723	0.844197	0.604659	0.545264	0.69294	0.983687	1.1945	1.22805	1.07836	0.71078	0.189889	-0.306597	-0.600907	-0.653807	-0.526669	-0.318849	-0.105707
	3.76746	2.38335	2.35527	2.47073	2.68729	2.85896	2.83735	2.50616	1.81587	1.13412	0.625105	0.307717	0.227164	0.405218	0.767204	1.22143	1.68383	2.11776	2.48643	2.72012	2.75624	2.63504	2.38169	2.07969	1.72271	1.41459	1.25529	1.30607	1.5019	1.74965	1.8013	1.58376	1.1304	0.574787	0.121839	-0.0768483	0.0198781	0.351624	0.761592	1.06974	1.21584	1.12873	0.809679	0.392453	0.0561987	-0.086707	-0.0325126	0.14904	0.401831
	3.78017	1.16026	1.06582	1.17531	1.43894	1.71109	1.85934	1.80044	1.46016	1.04953	0.677452	0.360767	0.164477	0.169664	0.407367	0.850145	1.39714	1.94416	2.39117	2.63711	2.6228	2.4165	2.08652	1.76072	1.47154	1.29943	1.27442	1.40508	1.61588	1.83292	1.8361	1.58524	1.13203	0.597574	0.162223	-0.0350147	0.0464263	0.352617	0.749185	1.09299	1.35134	1.45129	1.34363	1.08826	0.810137	0.652749	0.659632	0.772877	0.971726
	3.79289	0.362833	0.205292	0.217772	0.356239	0.518802	0.649657	0.75968	0.806656	0.810292	0.764769	0.641858	0.499477	0.435589	0.531193	0.836733	1.28977	1.76989	2.15355	2.32418	2.21602	1.89287	1.44149	1.02395	0.734138	0.65626	0.760393	0.965081	1.18186	1.36776	1.38858	1.25445	1.02806	0.782999	0.629056	0.646428	0.842525	1.15408	1.37292	1.47918	1.53861	1.52044	1.39232	1.18589	0.975208	0.876699	0.931948	1.08644	1.33248
	3.8056	-0.511206	-0.576433	-0.511923	-0.367664	-0.20428	-0.0135013	0.273278	0.612089	0.908833	1.09729	1.11372	1.0087	0.86388	0.772673	0.860126	1.1218	1.4612	1.75983	1.89205	1.76646	1.40494	0.879386	0.363525	0.0170861	-0.0341594	0.157982	0.428111	0.660032	0.81996	0.856859	0.821792	0.771803	0.742038	0.79264	0.980037	1.30542	1.70596	1.89626	1.88246	1.77075	1.56132	1.26811	0.95323	0.689326	0.569937	0.646539	0.899198	1.30866
	3.81831	-1.48707	-1.48028	-1.31987	-1.05609	-0.734984	-0.33995	0.18347	0.728762	1.14154	1.36677	1.34871	1.1311	0.780659	0.43175	0.285138	0.393101	0.680217	1.02596	1.29601	1.3648	1.18881	0.790422	0.314283	-0.06997	-0.196871	-0.0765626	0.132595	0.316327	0.451753	0.528185	0.586324	0.644734	0.683583	0.724967	0.854027	1.1359	1.55784	1.85075	1.95704	1.93831	1.77264	1.46463	1.07847	0.693825	0.429378	0.375167	0.559992	0.971804
	3.83103	-1.68549	-1.78499	-1.7344	-1.54454	-1.23341	-0.785734	-0.16222	0.503673	0.999383	1.25944	1.22697	0.920451	0.392381	-0.188523	-0.56568	-0.634065	-0.450085	-0.116203	0.259625	0.552942	0.658521	0.529914	0.239022	-0.0923899	-0.298365	-0.324266	-0.264702	-0.178952	-0.0465772	0.161514	0.447873	0.766966	0.999659	1.10099	1.1621	1.31295	1.60987	1.82511	1.92506	1.96023	1.88462	1.66146	1.30831	0.880303	0.515115	0.316621	0.328332	0.560596
	3.84374	-1.19085	-1.36197	-1.43859	-1.38837	-1.19535	-0.838776	-0.291854	0.326933	0.817679	1.10458	1.11257	0.838508	0.3067	-0.353113	-0.888195	-1.16344	-1.20287	-1.05523	-0.764973	-0.420347	-0.166697	-0.106693	-0.237162	-0.475147	-0.672428	-0.743343	-0.752795	-0.717646	-0.590058	-0.290848	0.175326	0.730237	1.19711	1.48465	1.65702	1.83728	2.092	2.16298	2.08563	1.94426	1.70867	1.36769	0.9568	0.534354	0.207669	0.0556261	0.108052	0.350718
	3.85645	-1.03252	-1.1002	-1.07442	-0.932349	-0.67791	-0.314675	0.148728	0.58118	0.871228	0.991321	0.88517	0.550264	-6.57727e-05	-0.657771	-1.20431	-1.52335	-1.6266	-1.53196	-1.25016	-0.855047	-0.512148	-0.343494	-0.369848	-0.52436	-0.674409	-0.735317	-0.762456	-0.768054	-0.707845	-0.493858	-0.123281	0.338505	0.752594	1.04174	1.26519	1.51905	1.8367	1.9589	1.8814	1.6703	1.30865	0.830824	0.327222	-0.103293	-0.371755	-0.408812	-0.184703	0.238896
	3.86916	-0.737885	-0.741308	-0.631432	-0.40252	-0.0956455	0.239153	0.561752	0.751675	0.784261	0.668302	0.364524	-0.135837	-0.793289	-1.45002	-1.90615	-2.08821	-2.04025	-1.79743	-1.37602	-0.84797	-0.370471	-0.0553627	0.0760468	0.0531178	-0.036766	-0.126313	-0.22647	-0.330741	-0.375652	-0.290931	-0.0749329	0.214158	0.460912	0.596622	0.679582	0.800671	0.987839	1.092	1.07957	0.978524	0.766453	0.447861	0.0696967	-0.288961	-0.534335	-0.580216	-0.381471	0.00802062
	3.88188	0.0393403	0.034736	0.10869	0.266849	0.45811	0.617148	0.704971	0.662435	0.533738	0.315866	-0.049744	-0.586549	-1.23247	-1.8113	-2.14834	-2.20712	-2.07264	-1.79866	-1.39739	-0.912798	-0.461128	-0.119166	0.110631	0.238964	0.291925	0.284923	0.218919	0.115141	0.0506626	0.0797082	0.223493	0.442267	0.622777	0.694641	0.686746	0.656382	0.624007	0.541432	0.448514	0.378097	0.305148	0.186947	-0.00643152	-0.24818	-0.459061	-0.552797	-0.481507	-0.266053
	3.89459	0.337987	0.467543	0.640233	0.833299	0.976291	1.01372	0.931034	0.71241	0.466269	0.190557	-0.180272	-0.663834	-1.19027	-1.60918	-1.79245	-1.75004	-1.5952	-1.39683	-1.17377	-0.94551	-0.767355	-0.643433	-0.514838	-0.320323	-0.0608667	0.194208	0.369738	0.455331	0.495142	0.496807	0.507435	0.548592	0.588963	0.608487	0.612672	0.598764	0.545527	0.428358	0.326082	0.28155	0.260043	0.194284	0.0329909	-0.196899	-0.408371	-0.515936	-0.477592	-0.30822
	3.9073	0.102533	0.458611	0.833838	1.1573	1.33509	1.32261	1.13733	0.796808	0.447416	0.0938808	-0.319106	-0.795017	-1.24447	-1.51412	-1.51194	-1.29618	-1.01346	-0.776029	-0.648358	-0.652715	-0.779672	-0.946318	-1.01136	-0.837656	-0.422977	0.0874752	0.52759	0.834458	1.0062	0.985303	0.829219	0.62311	0.438312	0.322954	0.287001	0.297817	0.309944	0.31406	0.356041	0.461476	0.570868	0.58102	0.430129	0.161999	-0.0913331	-0.216436	-0.16821	0.0403736
	3.92002	0.0410641	0.543916	1.00025	1.30952	1.39155	1.24721	0.954107	0.581695	0.247056	-0.0865307	-0.483559	-0.947977	-1.36656	-1.55628	-1.42078	-1.03185	-0.568964	-0.199616	-0.0475032	-0.158314	-0.479131	-0.865812	-1.10965	-1.01628	-0.564937	0.0645642	0.654267	1.1022	1.37479	1.37296	1.16179	0.858451	0.563582	0.350007	0.236439	0.193891	0.185476	0.224714	0.34243	0.545903	0.757197	0.849698	0.751226	0.506951	0.272074	0.175115	0.256716	0.509833
	3.93273	0.264414	0.816815	1.2308	1.40557	1.31077	1.02892	0.707683	0.430964	0.238303	0.0358857	-0.265706	-0.672394	-1.07032	-1.26693	-1.12473	-0.682062	-0.119782	0.361272	0.582359	0.453205	0.0360695	-0.498858	-0.901954	-0.947656	-0.578948	0.0362455	0.664724	1.18298	1.53463	1.59455	1.42667	1.15322	0.867399	0.647905	0.519545	0.461577	0.439801	0.43433	0.485071	0.601687	0.709445	0.710057	0.567793	0.349258	0.193835	0.201693	0.384208	0.711813
	3.94544	0.380541	0.957388	1.34697	1.46967	1.34635	1.11638	0.941251	0.832066	0.774364	0.676373	0.443379	0.0834182	-0.317211	-0.589581	-0.546472	-0.16448	0.410932	0.967434	1.27655	1.19192	0.762567	0.157477	-0.360883	-0.56783	-0.364055	0.13125	0.708317	1.2331	1.62497	1.7234	1.5696	1.27948	0.96409	0.735537	0.645345	0.683104	0.798822	0.876426	0.910495	0.909383	0.807707	0.566162	0.235271	-0.0595733	-0.196433	-0.119959	0.142663	0.514848
	3.95815	0.305177	0.89172	1.30685	1.5008	1.52255	1.50953	1.56735	1.58765	1.56257	1.46657	1.2279	0.874106	0.451553	0.0909256	0.0130484	0.302047	0.858426	1.46803	1.86914	1.8744	1.5172	0.946416	0.407317	0.084874	0.101662	0.405048	0.848045	1.29783	1.65123	1.71078	1.48765	1.09251	0.670552	0.379596	0.317379	0.496747	0.856946	1.19843	1.39985	1.44107	1.25291	0.836504	0.322958	-0.104304	-0.320739	-0.306971	-0.12352	0.130546
	3.97087	0.366115	0.894334	1.28896	1.53267	1.68275	1.84139	2.04067	2.08999	2.02428	1.88837	1.63694	1.30327	0.897038	0.506236	0.356111	0.568604	1.08037	1.69065	2.13997	2.23694	2.0073	1.56675	1.11393	0.760395	0.61974	0.703002	0.946233	1.23542	1.46012	1.41552	1.0988	0.618043	0.128984	-0.202493	-0.252201	0.018137	0.555208	1.15257	1.58088	1.78077	1.67596	1.27971	0.755208	0.298863	0.0328162	-0.0570637	-0.0648021	-0.069154
	3.98358	0.67854	1.06582	1.34436	1.52932	1.67636	1.85243	2.04459	2.05171	1.94572	1.80418	1.59548	1.34453	1.03219	0.694792	0.52952	0.670034	1.08538	1.61545	2.04435	2.21057	2.13333	1.88449	1.59481	1.28547	1.03637	0.90818	0.918248	0.988863	1.02545	0.856164	0.481052	-0.000950255	-0.454589	-0.755108	-0.793873	-0.525198	0.0102127	0.677361	1.20576	1.50904	1.5246	1.27812	0.924456	0.625801	0.467617	0.399425	0.292118	0.0902045
	3.99629	0.938359	1.16615	1.30754	1.39997	1.48835	1.61101	1.74012	1.70587	1.5936	1.48413	1.35417	1.21782	1.03256	0.778639	0.60725	0.652595	0.924086	1.32268	1.69845	1.93063	2.0221	1.99432	1.90575	1.69112	1.38697	1.08648	0.87816	0.727738	0.572639	0.29045	-0.115482	-0.568748	-0.966372	-1.23852	-1.30854	-1.13742	-0.759197	-0.187698	0.307016	0.617225	0.715064	0.649267	0.547473	0.516436	0.58195	0.671618	0.635797	0.413061
	4.00901	0.874289	0.996903	1.0651	1.1176	1.18043	1.27073	1.36541	1.33485	1.25418	1.19284	1.13414	1.08311	0.981493	0.771497	0.568133	0.506789	0.633536	0.903044	1.22463	1.51229	1.74818	1.91191	2.00778	1.91317	1.62362	1.23983	0.895702	0.59126	0.29693	-0.0683983	-0.501985	-0.954798	-1.35627	-1.67667	-1.85614	-1.85572	-1.70262	-1.26654	-0.819196	-0.499233	-0.302913	-0.172485	-0.0271014	0.180723	0.4292	0.652609	0.710588	0.529939
	4.02172	0.618875	0.693471	0.728863	0.751266	0.773419	0.812467	0.876234	0.888151	0.885219	0.900287	0.911471	0.913998	0.852747	0.667107	0.455168	0.341472	0.375623	0.533988	0.763765	1.01362	1.26491	1.48656	1.66565	1.67498	1.48189	1.15701	0.820042	0.481053	0.133131	-0.26924	-0.71313	-1.16281	-1.57824	-1.96116	-2.26012	-2.42887	-2.48276	-2.16338	-1.73648	-1.36747	-1.03968	-0.715101	-0.377766	-0.0356047	0.269177	0.493786	0.529291	0.316885
	4.03443	0.492199	0.518668	0.469839	0.368343	0.235911	0.12062	0.0934276	0.158208	0.278815	0.415256	0.528248	0.606485	0.625363	0.546388	0.446164	0.40189	0.422251	0.473681	0.526512	0.577127	0.643625	0.72335	0.824391	0.869887	0.82077	0.684341	0.493632	0.240069	-0.0750033	-0.456789	-0.864258	-1.25163	-1.59893	-1.94164	-2.25223	-2.49137	-2.66733	-2.46384	-2.10216	-1.74228	-1.36619	-0.95911	-0.551115	-0.179258	0.110561	0.291101	0.280442	0.0402504
	4.04715	0.609606	0.547603	0.331765	0.00153062	-0.389644	-0.744823	-0.916919	-0.808288	-0.552071	-0.278006	-0.0367141	0.163626	0.345793	0.492129	0.631007	0.760626	0.831348	0.790625	0.627627	0.3921	0.159527	-0.0272235	-0.121817	-0.126674	-0.0641052	0.0106466	0.0178655	-0.0843653	-0.299515	-0.600693	-0.922113	-1.19807	-1.41042	-1.6172	-1.8232	-2.01458	-2.20611	-2.11783	-1.90224	-1.68472	-1.44866	-1.17393	-0.873307	-0.556	-0.262978	-0.021372	0.0905884	0.0148758
	4.05986	0.824204	0.658522	0.266243	-0.289664	-0.919387	-1.48388	-1.77979	-1.63988	-1.28366	-0.909877	-0.564903	-0.249587	0.0960598	0.460999	0.820526	1.10934	1.24364	1.16354	0.870433	0.443715	-0.00591222	-0.408713	-0.690618	-0.796365	-0.7166	-0.528319	-0.379738	-0.334773	-0.408362	-0.574175	-0.775878	-0.943814	-1.05364	-1.15545	-1.26089	-1.37319	-1.51922	-1.50877	-1.44921	-1.43705	-1.46376	-1.47954	-1.42331	-1.22227	-0.900285	-0.490402	-0.0830084	0.202071
	4.07257	1.02466	0.799015	0.318216	-0.342928	-1.07291	-1.71356	-2.04665	-1.89105	-1.50004	-1.09343	-0.713776	-0.363245	0.0220646	0.429286	0.824057	1.13921	1.29681	1.24076	0.967177	0.54182	0.0638533	-0.403321	-0.77972	-0.986195	-0.977995	-0.804983	-0.616505	-0.473088	-0.399124	-0.399765	-0.464025	-0.544674	-0.620063	-0.708783	-0.794979	-0.872086	-0.971903	-0.988828	-1.01953	-1.1523	-1.39558	-1.67698	-1.86367	-1.79766	-1.47541	-0.931981	-0.266711	0.34475
	4.08528	1.16277	0.946507	0.491925	-0.124784	-0.790334	-1.35506	-1.62895	-1.47426	-1.11227	-0.734163	-0.392188	-0.099993	0.180543	0.437641	0.683701	0.902752	1.04023	1.03768	0.866472	0.550452	0.150125	-0.292732	-0.704333	-1.00012	-1.10161	-1.01076	-0.851943	-0.66995	-0.494713	-0.358497	-0.298595	-0.295313	-0.333226	-0.405955	-0.472384	-0.513755	-0.564107	-0.578418	-0.642051	-0.830121	-1.16297	-1.5663	-1.88167	-1.91456	-1.64068	-1.0948	-0.377338	0.322426
	4.098	1.15084	0.98412	0.622928	0.14804	-0.33904	-0.723757	-0.877723	-0.738287	-0.454244	-0.154703	0.0999154	0.286942	0.414676	0.480213	0.558648	0.685891	0.816864	0.873665	0.794071	0.563184	0.213133	-0.227615	-0.690476	-1.08593	-1.30358	-1.30363	-1.20018	-1.03269	-0.840275	-0.653011	-0.527355	-0.444019	-0.37671	-0.32086	-0.250152	-0.167621	-0.120209	-0.117306	-0.204899	-0.413256	-0.756463	-1.16644	-1.49511	-1.56354	-1.34558	-0.880374	-0.273049	0.307219
	4.11071	0.914056	0.793713	0.537362	0.233786	-0.0357508	-0.210767	-0.239783	-0.131984	0.0406845	0.220806	0.359851	0.43523	0.442147	0.395128	0.408273	0.538761	0.732042	0.882597	0.896372	0.731371	0.408578	-0.0491469	-0.57662	-1.08339	-1.42908	-1.53499	-1.50766	-1.39368	-1.24809	-1.08526	-0.954076	-0.807604	-0.595451	-0.335752	-0.0487976	0.213694	0.386107	0.4062	0.288406	0.0675616	-0.255152	-0.619501	-0.899353	-0.954647	-0.767165	-0.382056	0.0862698	0.502367
	4.12342	0.494585	0.403975	0.248154	0.109626	0.0378336	0.0356343	0.088554	0.146344	0.19881	0.244538	0.254571	0.204491	0.0917529	-0.0391341	-0.0484898	0.132868	0.441895	0.754843	0.949595	0.94814	0.746181	0.349522	-0.184615	-0.777398	-1.26049	-1.50452	-1.58106	-1.53627	-1.43505	-1.28753	-1.13763	-0.922464	-0.589906	-0.18516	0.233692	0.584841	0.800658	0.793829	0.644555	0.440223	0.18849	-0.0727559	-0.259442	-0.283679	-0.130493	0.163237	0.492936	0.772281
	4.13614	0.0552453	-0.00593175	-0.0502523	-0.0285957	0.0599547	0.170181	0.253109	0.252735	0.207632	0.143382	0.0299185	-0.172475	-0.464538	-0.760152	-0.874548	-0.703281	-0.300725	0.207348	0.673289	0.960207	1.00154	0.767746	0.305856	-0.317401	-0.906918	-1.2805	-1.45728	-1.46459	-1.35504	-1.14235	-0.885909	-0.552256	-0.132992	0.304607	0.696664	0.973825	1.09233	0.974554	0.773315	0.609565	0.488838	0.404499	0.35799	0.357613	0.418631	0.536984	0.656847	0.766269
	4.14885	-0.249239	-0.264193	-0.178613	0.0044389	0.225459	0.404736	0.49109	0.442498	0.340121	0.213986	0.00975567	-0.333338	-0.823146	-1.33629	-1.62945	-1.54901	-1.12892	-0.487559	0.207926	0.758402	1.02211	0.934417	0.542527	-0.0759784	-0.701524	-1.1274	-1.34677	-1.36459	-1.20208	-0.863365	-0.430958	0.0697734	0.578982	1.01325	1.3227	1.46939	1.44042	1.16253	0.870401	0.723648	0.731933	0.837826	0.9363	0.932186	0.833924	0.681694	0.493531	0.34905
	4.16156	-0.393153	-0.344019	-0.135681	0.177854	0.484384	0.687043	0.754934	0.670113	0.543158	0.396896	0.1557	-0.249528	-0.831359	-1.45264	-1.84674	-1.84073	-1.45427	-0.796154	-0.0397747	0.583484	0.890179	0.803674	0.388363	-0.24054	-0.846431	-1.23952	-1.43695	-1.43541	-1.2238	-0.775401	-0.184771	0.475265	1.08858	1.55877	1.85077	1.94764	1.85193	1.46237	1.07965	0.912897	0.986509	1.209	1.39023	1.34371	1.06342	0.622223	0.107173	-0.316354
	4.17427	-0.303196	-0.185291	0.0903972	0.438085	0.724795	0.862806	0.854223	0.713899	0.562329	0.409015	0.177766	-0.18844	-0.690422	-1.2076	-1.51682	-1.47823	-1.11168	-0.513627	0.152313	0.662002	0.841881	0.628654	0.111257	-0.559576	-1.14559	-1.49427	-1.66861	-1.66563	-1.44944	-0.95421	-0.278152	0.478576	1.16473	1.67413	1.98937	2.111	2.04485	1.6587	1.26595	1.10376	1.2076	1.47108	1.66181	1.54662	1.11505	0.459406	-0.284478	-0.892154
	4.18699	0.0957282	0.255386	0.502702	0.752816	0.894609	0.876171	0.732298	0.506562	0.309908	0.135777	-0.0756935	-0.356647	-0.681875	-0.964814	-1.06786	-0.914056	-0.53179	-0.000298769	0.53904	0.891849	0.921984	0.588311	-0.00603873	-0.706678	-1.29446	-1.64843	-1.8567	-1.90745	-1.74273	-1.26424	-0.58083	0.179329	0.843598	1.30636	1.58389	1.71151	1.70243	1.44023	1.17298	1.10893	1.27965	1.57196	1.74549	1.57015	1.05553	0.314997	-0.488212	-1.11175
	4.1997	0.68089	0.809133	0.931404	1.0021	0.962821	0.803517	0.569202	0.29442	0.0619112	-0.14238	-0.352557	-0.573051	-0.757862	-0.854531	-0.800081	-0.568372	-0.192275	0.268703	0.702712	0.952012	0.914598	0.564352	-0.00176329	-0.658176	-1.22577	-1.6067	-1.88187	-2.02016	-1.94612	-1.54498	-0.941056	-0.288602	0.240439	0.55984	0.732851	0.838474	0.900557	0.860157	0.832524	0.948721	1.22681	1.55519	1.71774	1.5269	1.02827	0.354313	-0.336337	-0.830752
	4.21241	1.07609	1.08079	1.02855	0.937902	0.809735	0.658405	0.505211	0.319669	0.133294	-0.0586535	-0.261937	-0.457962	-0.603451	-0.674296	-0.63609	-0.472939	-0.208458	0.116461	0.422928	0.595602	0.553832	0.274296	-0.170935	-0.695145	-1.17224	-1.528	-1.82726	-2.02434	-2.04207	-1.76582	-1.32169	-0.856857	-0.507752	-0.33086	-0.228986	-0.102339	0.0708321	0.282605	0.503138	0.784346	1.13509	1.46747	1.62732	1.49122	1.12817	0.661458	0.198563	-0.112472
	4.22513	1.08923	0.930917	0.722501	0.545123	0.448882	0.455872	0.548128	0.599866	0.577539	0.49527	0.359549	0.198878	0.0250447	-0.166789	-0.318301	-0.376985	-0.341971	-0.240364	-0.121124	-0.0537509	-0.104144	-0.30169	-0.609411	-0.972314	-1.31242	-1.57599	-1.82484	-2.01241	-2.07761	-1.91629	-1.63412	-1.33054	-1.08866	-0.951351	-0.82812	-0.635861	-0.369345	-0.0157402	0.31689	0.63949	0.964571	1.25273	1.43005	1.42951	1.30666	1.13447	0.931867	0.774446
	4.23784	0.931586	0.655895	0.342843	0.122898	0.0869897	0.268002	0.624078	0.950332	1.15472	1.26112	1.25847	1.16823	0.955064	0.588217	0.188478	-0.128536	-0.337185	-0.464434	-0.543107	-0.605317	-0.702327	-0.870014	-1.10293	-1.36231	-1.59197	-1.74593	-1.89964	-2.01897	-2.07041	-1.96288	-1.76869	-1.52591	-1.27468	-1.07365	-0.880921	-0.655483	-0.409944	-0.120086	0.122839	0.3282	0.526251	0.737929	0.957975	1.14844	1.31071	1.44279	1.4734	1.41953
	4.25055	0.955402	0.625339	0.234031	-0.042395	-0.0722544	0.197583	0.720085	1.24091	1.62852	1.90373	2.02711	2.00847	1.77514	1.28666	0.729224	0.266555	-0.0719606	-0.332691	-0.551041	-0.736284	-0.918129	-1.12806	-1.37154	-1.60624	-1.76946	-1.81853	-1.85351	-1.8716	-1.87707	-1.80016	-1.67157	-1.46692	-1.18777	-0.911687	-0.656747	-0.433696	-0.274128	-0.151605	-0.103719	-0.106386	-0.104474	-0.0155387	0.214924	0.567317	0.971632	1.35139	1.57081	1.60351
	4.26326	1.13821	0.751391	0.274074	-0.0772503	-0.13773	0.158443	0.756998	1.3714	1.84257	2.18875	2.36534	2.38324	2.16156	1.66338	1.09811	0.633064	0.280616	-0.0286532	-0.336421	-0.632606	-0.916257	-1.19956	-1.47459	-1.67993	-1.74537	-1.65037	-1.52931	-1.42858	-1.39748	-1.40394	-1.42718	-1.36735	-1.16373	-0.878814	-0.566078	-0.287113	-0.108454	-0.0431865	-0.118835	-0.300837	-0.515812	-0.623608	-0.497738	-0.117688	0.397782	0.915936	1.2666	1.38991
	4.27598	1.1827	0.708483	0.165976	-0.221322	-0.288639	0.0188977	0.632854	1.25994	1.73007	2.0683	2.2488	2.29168	2.12294	1.69456	1.1857	0.741002	0.366037	-0.00598159	-0.404359	-0.793051	-1.14562	-1.45317	-1.69113	-1.78051	-1.66756	-1.37526	-1.07298	-0.847863	-0.785417	-0.899961	-1.12414	-1.28249	-1.23694	-1.00127	-0.628319	-0.213289	0.13279	0.310484	0.251909	-0.00468023	-0.386344	-0.716708	-0.799587	-0.553272	-0.0945715	0.420508	0.815538	1.01071
	4.28869	0.922243	0.408978	-0.108126	-0.447839	-0.490131	-0.208756	0.329397	0.88124	1.30044	1.61669	1.81654	1.9108	1.81609	1.44894	0.94568	0.447049	-0.0177426	-0.485527	-0.958723	-1.38153	-1.72944	-1.98921	-2.13767	-2.0861	-1.80271	-1.34187	-0.892945	-0.55093	-0.417273	-0.542359	-0.848661	-1.12818	-1.19492	-1.01437	-0.616112	-0.097809	0.405872	0.717958	0.732309	0.488869	0.0451001	-0.425886	-0.70162	-0.655095	-0.363639	0.0325288	0.380507	0.599473
	4.3014	0.491934	0.0626907	-0.332242	-0.572014	-0.595023	-0.401748	-0.0327013	0.368686	0.707908	1.00567	1.24202	1.39228	1.34683	0.994021	0.456883	-0.0980841	-0.610885	-1.09661	-1.54986	-1.9243	-2.22337	-2.44369	-2.56967	-2.49598	-2.17901	-1.66255	-1.13971	-0.694137	-0.433454	-0.431961	-0.648663	-0.896957	-0.988445	-0.857014	-0.49984	0.00677387	0.534389	0.883082	0.937351	0.736975	0.323707	-0.161454	-0.520961	-0.622528	-0.503332	-0.263241	-0.011157	0.185302
	4.31412	0.0687458	-0.208457	-0.475743	-0.642418	-0.671856	-0.575981	-0.370146	-0.110844	0.144305	0.401435	0.636772	0.792585	0.751134	0.411389	-0.0949644	-0.582944	-0.989803	-1.34257	-1.66461	-1.94651	-2.21613	-2.47158	-2.68437	-2.71887	-2.48811	-2.00105	-1.45139	-0.920581	-0.526536	-0.370142	-0.463184	-0.656391	-0.773028	-0.716441	-0.443808	-0.00392668	0.486731	0.836676	0.925442	0.787978	0.454456	0.0287001	-0.33619	-0.526544	-0.549694	-0.461528	-0.325263	-0.188055
	4.32683	-0.333287	-0.513292	-0.736296	-0.900734	-0.953684	-0.905254	-0.769737	-0.569841	-0.370608	-0.175298	0.0073733	0.112374	0.0476869	-0.247977	-0.641385	-0.96158	-1.171	-1.32569	-1.48738	-1.68041	-1.93541	-2.23553	-2.52458	-2.64298	-2.4746	-2.01067	-1.44461	-0.862567	-0.389745	-0.15572	-0.205111	-0.413596	-0.608717	-0.657888	-0.472762	-0.0713715	0.436676	0.856921	1.04564	1.02903	0.819212	0.477028	0.109537	-0.188362	-0.382679	-0.483908	-0.512921	-0.486408
	4.33954	-0.6762	-0.85826	-1.11501	-1.32292	-1.40809	-1.37881	-1.25955	-1.06309	-0.883429	-0.733247	-0.603851	-0.558323	-0.656844	-0.922469	-1.22696	-1.42292	-1.50026	-1.53222	-1.59163	-1.70864	-1.90873	-2.16174	-2.39893	-2.46103	-2.24261	-1.74752	-1.16113	-0.56291	-0.0671236	0.183909	0.140218	-0.0936833	-0.359001	-0.501066	-0.39289	-0.0141271	0.545121	1.07486	1.40935	1.56928	1.53762	1.31377	0.946888	0.509746	0.096759	-0.249061	-0.505966	-0.64677
	4.35225	-0.791589	-1.02555	-1.33366	-1.58484	-1.70783	-1.7187	-1.63953	-1.45535	-1.27439	-1.12862	-1.01283	-1.00187	-1.1423	-1.4296	-1.73085	-1.91149	-1.98326	-2.02143	-2.07865	-2.16221	-2.2969	-2.4517	-2.56398	-2.47904	-2.1186	-1.51891	-0.868442	-0.23961	0.274201	0.538194	0.518738	0.306188	0.0301653	-0.157063	-0.112079	0.217306	0.774526	1.34432	1.77098	2.07988	2.22827	2.15429	1.84382	1.33338	0.763624	0.22188	-0.242093	-0.556359
	4.36497	-0.60082	-0.879146	-1.21972	-1.49534	-1.65052	-1.71234	-1.68841	-1.52953	-1.34003	-1.17543	-1.05096	-1.05393	-1.22144	-1.52493	-1.82907	-2.0265	-2.15903	-2.30227	-2.47615	-2.64472	-2.82035	-2.9686	-3.02457	-2.80879	-2.25662	-1.45538	-0.641257	0.091005	0.652348	0.916547	0.891325	0.68424	0.410877	0.211192	0.217069	0.48273	0.970441	1.47321	1.87644	2.2192	2.45299	2.4931	2.29177	1.84764	1.29755	0.7304	0.185993	-0.238275
	4.37768	-0.190801	-0.47606	-0.818494	-1.09666	-1.26475	-1.35169	-1.35675	-1.2281	-1.0533	-0.895716	-0.785639	-0.795859	-0.937725	-1.16884	-1.38427	-1.54288	-1.72747	-2.0143	-2.38778	-2.75721	-3.09636	-3.35238	-3.43937	-3.135	-2.38	-1.32969	-0.296911	0.5749	1.18101	1.39027	1.27429	0.993627	0.681187	0.467769	0.453823	0.666409	1.05836	1.43313	1.72483	1.98666	2.18134	2.24401	2.13496	1.83402	1.43236	0.97616	0.467441	0.00840384
	4.39039	0.316008	0.0708634	-0.232247	-0.48461	-0.647813	-0.747552	-0.789724	-0.749617	-0.672442	-0.602598	-0.567071	-0.601902	-0.681354	-0.766092	-0.81564	-0.873366	-1.05954	-1.44241	-1.96909	-2.50013	-2.9654	-3.29241	-3.37732	-2.98668	-2.08208	-0.879374	0.267454	1.17884	1.7415	1.82006	1.55177	1.14981	0.770487	0.533709	0.503275	0.671946	0.971875	1.22554	1.39722	1.54273	1.63992	1.65492	1.5693	1.36288	1.07479	0.703961	0.233684	-0.228821
	4.40311	0.899363	0.716082	0.482466	0.281482	0.131293	-0.00359815	-0.148307	-0.301099	-0.428707	-0.537638	-0.63907	-0.740198	-0.786746	-0.746321	-0.641281	-0.578696	-0.701044	-1.06117	-1.57738	-2.08695	-2.49983	-2.7413	-2.71034	-2.2173	-1.26568	-0.0988052	0.959281	1.72573	2.10068	1.96337	1.50514	0.96859	0.522663	0.270767	0.245276	0.407969	0.668882	0.879079	0.994391	1.06032	1.07074	1.01662	0.894105	0.688268	0.399778	0.00695302	-0.48108	-0.937029
	4.41582	1.40735	1.262	1.0946	0.954305	0.824613	0.643299	0.364079	-0.00828149	-0.353798	-0.644192	-0.877203	-1.05624	-1.11941	-1.03481	-0.854873	-0.709189	-0.742033	-0.992615	-1.36965	-1.71467	-1.94365	-1.99701	-1.79188	-1.20838	-0.294758	0.7104	1.55151	2.05761	2.14714	1.72912	1.04102	0.350964	-0.151992	-0.381433	-0.332001	-0.0781326	0.255127	0.533098	0.666695	0.692765	0.629531	0.500342	0.322256	0.0856671	-0.237892	-0.674485	-1.17381	-1.58549
	4.42853	1.53358	1.41078	1.31008	1.24178	1.15016	0.947767	0.584271	0.0935957	-0.345722	-0.689548	-0.939834	-1.11823	-1.18503	-1.12292	-0.977923	-0.851423	-0.858001	-1.02205	-1.25615	-1.42243	-1.45765	-1.32905	-0.982715	-0.36685	0.441926	1.23712	1.83551	2.08304	1.90881	1.25215	0.38018	-0.412238	-0.910588	-1.05041	-0.857497	-0.447605	0.0121567	0.3753	0.520003	0.49388	0.348101	0.150278	-0.052559	-0.266533	-0.547565	-0.932825	-1.35905	-1.67216
	4.44125	1.10302	1.05896	1.07226	1.10805	1.07553	0.878209	0.490061	-0.00238748	-0.392633	-0.639456	-0.769317	-0.839286	-0.862028	-0.860129	-0.843497	-0.836398	-0.89299	-1.01589	-1.12575	-1.1175	-0.964176	-0.676397	-0.247964	0.299301	0.885136	1.37802	1.6859	1.69664	1.35689	0.637449	-0.210545	-0.907054	-1.25492	-1.2357	-0.914118	-0.432922	0.0270779	0.323677	0.369137	0.237759	0.0109639	-0.209319	-0.363254	-0.465401	-0.602724	-0.830814	-1.10534	-1.29423
	4.45396	0.459882	0.56597	0.730745	0.884301	0.915214	0.726803	0.323084	-0.15409	-0.474992	-0.604061	-0.595406	-0.549278	-0.535978	-0.609644	-0.723608	-0.812421	-0.874487	-0.900179	-0.828957	-0.600086	-0.23008	0.215833	0.683447	1.0618	1.28613	1.34489	1.27475	1.03552	0.609905	0.00410712	-0.59594	-0.98994	-1.06572	-0.87644	-0.522427	-0.143672	0.111606	0.15823	0.00152036	-0.263333	-0.539348	-0.71584	-0.749088	-0.677536	-0.620298	-0.643772	-0.731988	-0.793867
	4.46667	0.114611	0.329934	0.571051	0.773414	0.833109	0.651301	0.234065	-0.253812	-0.56674	-0.667508	-0.619205	-0.549806	-0.552389	-0.669501	-0.805421	-0.850741	-0.795706	-0.648192	-0.37808	0.0417765	0.577742	1.13028	1.60145	1.80188	1.68148	1.33848	0.928034	0.475817	0.00245637	-0.457535	-0.789275	-0.885984	-0.734914	-0.453554	-0.157483	0.0384553	0.035314	-0.167871	-0.488775	-0.836845	-1.11645	-1.22164	-1.12783	-0.890062	-0.643133	-0.451445	-0.3301	-0.247026
	4.47938	0.207787	0.38421	0.544915	0.674716	0.704064	0.533404	0.143766	-0.321984	-0.632852	-0.745653	-0.711813	-0.653855	-0.649624	-0.719943	-0.766204	-0.699931	-0.54199	-0.328743	-0.0434449	0.353698	0.86138	1.39065	1.83418	1.97219	1.74774	1.2876	0.781602	0.281259	-0.176623	-0.552412	-0.766106	-0.754837	-0.552264	-0.297171	-0.0940951	-0.0253681	-0.156243	-0.430698	-0.758752	-1.07875	-1.31107	-1.35773	-1.19267	-0.85414	-0.455869	-0.053619	0.29225	0.539096
	4.4921	0.386638	0.433853	0.443701	0.456028	0.436734	0.29163	-0.0208261	-0.397636	-0.646303	-0.716049	-0.637005	-0.503621	-0.381104	-0.320632	-0.276768	-0.207103	-0.149118	-0.136537	-0.122865	-0.00785598	0.263009	0.63795	1.02078	1.21911	1.15394	0.897686	0.579947	0.244898	-0.0785394	-0.367192	-0.550968	-0.567141	-0.443687	-0.297915	-0.204437	-0.20988	-0.354502	-0.553083	-0.758801	-0.951544	-1.07933	-1.06236	-0.862302	-0.479299	0.0198209	0.589305	1.11544	1.48967
	4.50481	0.30806	0.296798	0.258326	0.253086	0.25954	0.185812	-0.0242745	-0.309019	-0.495896	-0.510833	-0.355179	-0.0919018	0.200823	0.391076	0.446522	0.38068	0.178993	-0.153443	-0.520521	-0.76235	-0.791226	-0.629511	-0.356352	-0.0986847	0.0557477	0.108156	0.0884914	0.0255149	-0.0683649	-0.193344	-0.302309	-0.335531	-0.308091	-0.299668	-0.345306	-0.452548	-0.629817	-0.748035	-0.808552	-0.838588	-0.817744	-0.695594	-0.434404	-0.0141204	0.535634	1.17998	1.77302	2.18357
	4.51752	0.0477063	0.118775	0.194193	0.318177	0.462134	0.526505	0.42684	0.164009	-0.0655068	-0.136487	-0.0140463	0.271673	0.628225	0.859074	0.872803	0.672527	0.277919	-0.271087	-0.859706	-1.31806	-1.56097	-1.59375	-1.46681	-1.23189	-0.961221	-0.696259	-0.492717	-0.335388	-0.226145	-0.184841	-0.203055	-0.236071	-0.290224	-0.409639	-0.590419	-0.809166	-1.05186	-1.12596	-1.07081	-0.958185	-0.790495	-0.544224	-0.201152	0.249287	0.78933	1.39586	1.93154	2.29406
	4.53024	-0.0969523	0.125824	0.37959	0.676366	0.975476	1.173	1.15306	0.845897	0.49318	0.272298	0.241019	0.398433	0.656131	0.8106	0.758732	0.506602	0.0914653	-0.443828	-1.01194	-1.4847	-1.80038	-1.94744	-1.9351	-1.75403	-1.45492	-1.10242	-0.805598	-0.562603	-0.387872	-0.312141	-0.347675	-0.445612	-0.582398	-0.772386	-0.991496	-1.2161	-1.44603	-1.45334	-1.31056	-1.10954	-0.856482	-0.542741	-0.173926	0.244303	0.693596	1.16076	1.54879	1.81222
	4.54295	0.0081321	0.355188	0.737923	1.12556	1.45828	1.64731	1.59554	1.22482	0.804736	0.512467	0.385135	0.419335	0.525395	0.523178	0.350154	0.050775	-0.320678	-0.731553	-1.13813	-1.47791	-1.72991	-1.87494	-1.88749	-1.72482	-1.42525	-1.06939	-0.785266	-0.583263	-0.488734	-0.530655	-0.705941	-0.928228	-1.11733	-1.26682	-1.36635	-1.43701	-1.52999	-1.44656	-1.2734	-1.0763	-0.843292	-0.566167	-0.264058	0.0469351	0.340609	0.605671	0.794638	0.922742
	4.55566	0.208714	0.613345	1.0505	1.4257	1.64162	1.63911	1.4152	0.996775	0.645467	0.465342	0.430083	0.488102	0.521365	0.363158	0.0189189	-0.389155	-0.765689	-1.07096	-1.29232	-1.43482	-1.53768	-1.59868	-1.57528	-1.41247	-1.13824	-0.835273	-0.627633	-0.537656	-0.596922	-0.819121	-1.16504	-1.49788	-1.67776	-1.68946	-1.56259	-1.39544	-1.31019	-1.18172	-1.07608	-0.995375	-0.890042	-0.731117	-0.538186	-0.341891	-0.19776	-0.129218	-0.138909	-0.155443
	4.56837	0.293446	0.687659	1.12757	1.44342	1.48967	1.23539	0.800497	0.373889	0.176611	0.206329	0.369039	0.555732	0.61779	0.390793	-0.0676428	-0.568703	-0.969777	-1.21073	-1.29446	-1.2778	-1.25362	-1.24551	-1.19961	-1.05024	-0.810265	-0.559751	-0.422849	-0.441279	-0.651037	-1.04618	-1.54653	-1.96996	-2.12962	-2.00838	-1.67507	-1.30215	-1.08347	-0.966236	-0.984951	-1.07823	-1.14988	-1.13073	-1.03121	-0.901348	-0.845086	-0.907492	-1.05405	-1.16801
	4.58109	0.270881	0.589079	0.974783	1.20935	1.11831	0.694623	0.144778	-0.23321	-0.281439	-0.087361	0.218619	0.507643	0.636742	0.453246	0.0257383	-0.450458	-0.821745	-1.02053	-1.053	-0.991331	-0.938634	-0.922748	-0.874401	-0.717362	-0.459204	-0.197369	-0.070496	-0.146547	-0.467149	-1.0159	-1.66796	-2.20174	-2.39764	-2.23614	-1.80521	-1.31822	-1.01994	-0.904835	-1.00196	-1.21653	-1.41851	-1.50516	-1.47647	-1.39037	-1.38293	-1.51285	-1.71885	-1.86264
	4.5938	0.330904	0.508173	0.74786	0.83962	0.624868	0.123338	-0.426453	-0.709013	-0.648417	-0.381557	-0.0399592	0.264335	0.431306	0.339677	0.0418575	-0.309316	-0.595022	-0.758472	-0.794663	-0.752828	-0.707635	-0.671971	-0.569487	-0.337105	-0.00498733	0.297781	0.432918	0.320913	-0.0752279	-0.737287	-1.50187	-2.12674	-2.38604	-2.25886	-1.83397	-1.32766	-0.995692	-0.85292	-0.941678	-1.1635	-1.38687	-1.51241	-1.54231	-1.52463	-1.58219	-1.76415	-1.99742	-2.15227
	4.60651	0.633183	0.61556	0.613222	0.475964	0.102469	-0.459484	-0.976876	-1.16637	-1.04431	-0.776812	-0.473061	-0.222393	-0.073568	-0.10276	-0.274473	-0.485	-0.661699	-0.758114	-0.750489	-0.658248	-0.532359	-0.381885	-0.14471	0.193322	0.56087	0.822257	0.887902	0.704082	0.2635	-0.412725	-1.15748	-1.75711	-2.02366	-1.94029	-1.58106	-1.13436	-0.826362	-0.674759	-0.718473	-0.868674	-1.02438	-1.12757	-1.20118	-1.27812	-1.43103	-1.67711	-1.94414	-2.13075
	4.61923	1.04165	0.824321	0.56014	0.178342	-0.352802	-0.967293	-1.4642	-1.60668	-1.49065	-1.29379	-1.08405	-0.928584	-0.831806	-0.827651	-0.901071	-0.987768	-1.04099	-1.01235	-0.867291	-0.621202	-0.331833	-0.0244816	0.339162	0.719261	1.01814	1.13392	1.05621	0.786864	0.364824	-0.187064	-0.752794	-1.20167	-1.41814	-1.38503	-1.13301	-0.791689	-0.537741	-0.394041	-0.387995	-0.446467	-0.511982	-0.57854	-0.694952	-0.881365	-1.14782	-1.46811	-1.76931	-1.98219
	4.63194	1.25433	0.923737	0.510688	0.00958358	-0.559748	-1.13081	-1.56301	-1.69833	-1.66468	-1.60874	-1.54118	-1.48877	-1.41841	-1.35401	-1.32792	-1.31321	-1.26553	-1.12399	-0.853365	-0.487159	-0.101723	0.264812	0.642305	0.971481	1.1593	1.14316	0.9688	0.690133	0.383223	0.0556158	-0.262618	-0.541014	-0.735561	-0.802952	-0.693128	-0.450272	-0.202559	-0.00870186	0.0836174	0.128036	0.142173	0.0895875	-0.0954164	-0.417268	-0.819941	-1.23098	-1.56613	-1.77991
	4.64465	0.942154	0.640166	0.268361	-0.143872	-0.552937	-0.908596	-1.15127	-1.2489	-1.31408	-1.41193	-1.48752	-1.50584	-1.40821	-1.25263	-1.14308	-1.09023	-1.0397	-0.909385	-0.658842	-0.332842	-0.0118003	0.272775	0.564157	0.820117	0.960293	0.926688	0.769443	0.571848	0.429781	0.325802	0.212372	0.0399638	-0.193593	-0.396764	-0.428106	-0.246865	0.0579006	0.376349	0.607089	0.782979	0.891443	0.861727	0.615699	0.162204	-0.382107	-0.904149	-1.30547	-1.54557
	4.65736	0.114204	-0.0792001	-0.291022	-0.477681	-0.58821	-0.598447	-0.532323	-0.502218	-0.598753	-0.787485	-0.950742	-0.991536	-0.846888	-0.62747	-0.495753	-0.489872	-0.541076	-0.544375	-0.444949	-0.275947	-0.101489	0.0635139	0.278413	0.514792	0.678937	0.6871	0.571768	0.435579	0.393423	0.423105	0.43377	0.323398	0.0602023	-0.235411	-0.367256	-0.240745	0.0879362	0.502716	0.86465	1.18706	1.43701	1.51241	1.31255	0.834277	0.227486	-0.370459	-0.860184	-1.18371
	4.67008	-0.808691	-0.936349	-1.0281	-1.02711	-0.877427	-0.579191	-0.217208	-0.00539362	-0.0400341	-0.220389	-0.386214	-0.402802	-0.217228	0.024475	0.139949	0.0802653	-0.0786863	-0.225582	-0.292679	-0.281379	-0.221327	-0.111684	0.102997	0.372407	0.561002	0.561535	0.407502	0.225224	0.155086	0.202699	0.26716	0.220485	0.000501283	-0.298879	-0.486154	-0.449678	-0.214901	0.176925	0.592538	1.02414	1.4312	1.69332	1.67842	1.34335	0.830539	0.279822	-0.224492	-0.601193
	4.68279	-1.37237	-1.51106	-1.5928	-1.54887	-1.32336	-0.928406	-0.456743	-0.121171	-0.0383054	-0.104053	-0.157273	-0.0651712	0.210741	0.505636	0.640406	0.566174	0.349581	0.0876118	-0.138781	-0.278842	-0.307826	-0.209038	0.0470365	0.364554	0.564614	0.529623	0.305457	0.0320323	-0.137972	-0.16116	-0.11442	-0.111923	-0.23955	-0.471492	-0.668193	-0.72959	-0.657736	-0.385476	-0.0162371	0.422561	0.899152	1.30264	1.48668	1.37644	1.07739	0.712234	0.344686	0.059819
	4.6955	-1.53864	-1.68415	-1.78104	-1.77533	-1.63432	-1.37184	-1.02279	-0.683248	-0.469003	-0.324561	-0.132596	0.198428	0.677935	1.1073	1.30636	1.22753	0.925552	0.48867	0.0294689	-0.327343	-0.492204	-0.434375	-0.153326	0.224715	0.494577	0.520819	0.332559	0.0481535	-0.198072	-0.339517	-0.385424	-0.387031	-0.423323	-0.536284	-0.666798	-0.757891	-0.80853	-0.693793	-0.471035	-0.167377	0.205424	0.576046	0.827081	0.888739	0.813479	0.686001	0.547936	0.470588
	4.70822	-1.61822	-1.71349	-1.75435	-1.73912	-1.68963	-1.62456	-1.48801	-1.20788	-0.872352	-0.488768	-0.000704878	0.62654	1.3551	1.93372	2.17354	2.02832	1.5585	0.867364	0.115469	-0.497146	-0.831058	-0.850156	-0.568707	-0.109037	0.312691	0.524395	0.5	0.305148	0.0376065	-0.2276	-0.404478	-0.450499	-0.406754	-0.363827	-0.355983	-0.39842	-0.509719	-0.575465	-0.576983	-0.511401	-0.368777	-0.162477	0.0508437	0.221187	0.331745	0.404858	0.453089	0.544689
	4.72093	-1.7041	-1.75379	-1.71142	-1.63338	-1.60286	-1.65175	-1.65713	-1.42476	-1.01577	-0.484865	0.176412	0.962754	1.80537	2.43094	2.65566	2.43806	1.8451	0.990212	0.0615635	-0.700118	-1.13588	-1.21004	-0.938588	-0.421078	0.131024	0.516721	0.655342	0.561666	0.300857	-0.050721	-0.331931	-0.416122	-0.306375	-0.129425	0.00164842	0.0046586	-0.161239	-0.397752	-0.605831	-0.748442	-0.794286	-0.70193	-0.479473	-0.179356	0.104753	0.324556	0.45735	0.587755
	4.73364	-1.39967	-1.47681	-1.4431	-1.37643	-1.3873	-1.51312	-1.60728	-1.43604	-1.05085	-0.53998	0.0710617	0.760034	1.47608	2.00363	2.20352	2.03809	1.54107	0.790125	-0.0510144	-0.754578	-1.16577	-1.24634	-1.00843	-0.530833	0.00641775	0.418081	0.606872	0.561275	0.319174	-0.0527145	-0.370357	-0.466991	-0.32931	-0.105767	0.0558698	0.0497376	-0.168029	-0.478877	-0.756805	-0.958891	-1.03704	-0.920451	-0.601603	-0.150666	0.28804	0.619857	0.787588	0.88365
	4.74635	-0.433577	-0.566284	-0.64557	-0.733081	-0.919706	-1.22113	-1.47603	-1.44313	-1.17406	-0.798241	-0.378164	0.0449034	0.467173	0.799407	0.991	1.00721	0.811342	0.405465	-0.116581	-0.588649	-0.880924	-0.952668	-0.802232	-0.485853	-0.120326	0.173077	0.312705	0.278976	0.0797741	-0.241244	-0.52715	-0.618536	-0.495588	-0.299075	-0.165287	-0.186609	-0.39748	-0.654923	-0.865362	-1.00517	-1.02705	-0.8579	-0.481504	0.038968	0.559492	0.973828	1.19192	1.28172
	4.75907	0.685885	0.564248	0.38931	0.115055	-0.313943	-0.870779	-1.35891	-1.50719	-1.36738	-1.12231	-0.877885	-0.711874	-0.593506	-0.479727	-0.317009	-0.118046	0.0261701	0.0459179	-0.0553266	-0.212431	-0.351758	-0.440228	-0.444294	-0.378566	-0.271033	-0.158014	-0.100614	-0.121973	-0.240602	-0.44468	-0.644902	-0.718287	-0.632544	-0.486057	-0.375262	-0.375492	-0.525756	-0.691905	-0.821158	-0.908223	-0.920146	-0.787762	-0.471705	0.00533214	0.530455	1.00091	1.29714	1.43841
	4.77178	1.1119	1.07348	0.9165	0.583708	0.0342671	-0.674472	-1.31329	-1.57529	-1.50957	-1.33681	-1.19328	-1.18773	-1.27458	-1.32632	-1.20705	-0.883635	-0.456951	-0.0422303	0.27181	0.427118	0.42188	0.273951	0.0609933	-0.172871	-0.352172	-0.430579	-0.453887	-0.448036	-0.448656	-0.488867	-0.572106	-0.628054	-0.612676	-0.557463	-0.497424	-0.493538	-0.610346	-0.738262	-0.851668	-0.952286	-1.0092	-0.950382	-0.719734	-0.304096	0.207618	0.71946	1.09772	1.309
	4.78449	0.672456	0.704071	0.636512	0.391204	-0.0779358	-0.718	-1.31192	-1.56591	-1.52396	-1.39672	-1.31436	-1.38118	-1.53894	-1.62947	-1.48004	-1.02868	-0.372567	0.344562	0.960925	1.31853	1.36754	1.11782	0.686153	0.1653	-0.274426	-0.518388	-0.59761	-0.54331	-0.41055	-0.291892	-0.275581	-0.349931	-0.46979	-0.592813	-0.675599	-0.749363	-0.903703	-1.03263	-1.14631	-1.2544	-1.31088	-1.24516	-1.0172	-0.610319	-0.10063	0.435544	0.870654	1.12861
	4.79721	-0.087379	-0.0543204	-0.0626733	-0.18939	-0.477808	-0.899264	-1.29293	-1.43908	-1.38454	-1.28495	-1.22865	-1.28709	-1.39055	-1.38773	-1.11989	-0.539655	0.248444	1.08586	1.78228	2.15012	2.14724	1.78795	1.20781	0.512127	-0.0784262	-0.408703	-0.494819	-0.378741	-0.138544	0.0804309	0.138622	0.00291548	-0.28753	-0.633643	-0.925002	-1.15111	-1.4048	-1.54234	-1.61604	-1.66079	-1.62619	-1.46367	-1.17494	-0.756189	-0.261362	0.269145	0.724883	1.00503
	4.80992	-0.787424	-0.783684	-0.782393	-0.836033	-0.969117	-1.16706	-1.32208	-1.29595	-1.15906	-1.00976	-0.890133	-0.84371	-0.81113	-0.68838	-0.354489	0.224369	0.953971	1.68854	2.25726	2.50496	2.42138	2.02072	1.426	0.716244	0.10662	-0.23346	-0.300745	-0.140151	0.163034	0.432932	0.507956	0.331044	-0.0737674	-0.591679	-1.08709	-1.51768	-1.95231	-2.15469	-2.19063	-2.14236	-1.98273	-1.70413	-1.35431	-0.936715	-0.476225	0.0270712	0.489952	0.805962
	4.82263	-1.49819	-1.48368	-1.45326	-1.4506	-1.48987	-1.55627	-1.55153	-1.35711	-1.07354	-0.778973	-0.495459	-0.263861	-0.0720348	0.0972928	0.340655	0.727574	1.2226	1.72783	2.11882	2.28149	2.20877	1.88654	1.38983	0.751848	0.164018	-0.18507	-0.257035	-0.0768789	0.277213	0.61288	0.753868	0.622649	0.207487	-0.402427	-1.07855	-1.75488	-2.45449	-2.81081	-2.87052	-2.77428	-2.52991	-2.17159	-1.78654	-1.37926	-0.958334	-0.487723	-0.00245789	0.399534
	4.83535	-2.11257	-2.01671	-1.8881	-1.80282	-1.7956	-1.85692	-1.86351	-1.63955	-1.27544	-0.853625	-0.399805	0.0240173	0.364249	0.542508	0.631076	0.754014	0.962068	1.23292	1.5036	1.6853	1.73288	1.57353	1.21404	0.648978	0.0667461	-0.30441	-0.384741	-0.172545	0.254386	0.694373	0.952567	0.925185	0.553598	-0.105103	-0.923881	-1.80274	-2.7162	-3.21282	-3.32551	-3.24069	-2.99495	-2.64814	-2.30778	-1.96835	-1.62846	-1.21988	-0.713605	-0.191783
	4.84806	-2.31177	-2.06209	-1.77124	-1.56746	-1.53138	-1.67573	-1.85907	-1.82462	-1.5798	-1.19094	-0.686684	-0.15881	0.293539	0.512883	0.508158	0.4172	0.361537	0.408364	0.574861	0.802068	0.990835	1.00593	0.797562	0.348501	-0.151228	-0.455844	-0.475612	-0.200092	0.294533	0.80959	1.14435	1.18026	0.835518	0.165696	-0.683058	-1.57786	-2.47356	-2.95905	-3.08412	-3.04777	-2.90677	-2.72349	-2.58455	-2.44457	-2.27883	-1.99752	-1.51786	-0.908173
	4.86077	-2.11315	-1.63278	-1.11934	-0.740035	-0.62551	-0.823404	-1.20771	-1.48595	-1.52324	-1.33239	-0.935255	-0.439479	0.0321244	0.259973	0.174811	-0.102522	-0.403823	-0.579872	-0.533076	-0.286378	0.0138439	0.194371	0.180399	-0.0376311	-0.304369	-0.420513	-0.322719	0.00221085	0.501277	0.991314	1.2977	1.31417	0.973219	0.357207	-0.367563	-1.06715	-1.71789	-2.05896	-2.16697	-2.21489	-2.26994	-2.37293	-2.54557	-2.67783	-2.71741	-2.57911	-2.16382	-1.53938
	4.87348	-1.96685	-1.21875	-0.449238	0.153239	0.423112	0.278293	-0.191615	-0.713627	-1.01418	-1.04451	-0.823107	-0.458443	-0.101816	-0.0067393	-0.265299	-0.745908	-1.24382	-1.56249	-1.56442	-1.26345	-0.84424	-0.493368	-0.292222	-0.250071	-0.272707	-0.229916	-0.073261	0.23168	0.665001	1.06808	1.30141	1.28169	0.965194	0.454765	-0.0784218	-0.525398	-0.900385	-1.10278	-1.22296	-1.38822	-1.6569	-2.02631	-2.44136	-2.73901	-2.86488	-2.76753	-2.37572	-1.78029
	4.8862	-2.0369	-1.08742	-0.136716	0.618642	1.00766	0.935258	0.467074	-0.150608	-0.570641	-0.709299	-0.59677	-0.354597	-0.165778	-0.280798	-0.74927	-1.38854	-1.96731	-2.28431	-2.2125	-1.78991	-1.23299	-0.737478	-0.398666	-0.246279	-0.220763	-0.202637	-0.116324	0.104808	0.463102	0.827838	1.06082	1.07932	0.841044	0.444471	0.0583402	-0.221337	-0.431903	-0.570569	-0.732306	-1.00511	-1.41949	-1.92265	-2.40676	-2.69129	-2.7455	-2.55997	-2.11763	-1.55332
	4.89891	-1.96368	-0.930994	0.0436618	0.77405	1.11405	0.988452	0.472352	-0.177259	-0.602672	-0.721504	-0.585924	-0.351618	-0.225278	-0.449354	-1.02544	-1.72085	-2.29108	-2.54847	-2.38858	-1.86975	-1.22547	-0.666205	-0.312589	-0.224253	-0.335788	-0.476462	-0.529253	-0.400048	-0.0744065	0.34074	0.676399	0.823433	0.721112	0.451115	0.179711	0.00666467	-0.110121	-0.225086	-0.422476	-0.75415	-1.22459	-1.75093	-2.20611	-2.41849	-2.37612	-2.09747	-1.61896	-1.11363
	4.91162	-1.61941	-0.560192	0.351121	0.952514	1.13204	0.847584	0.208305	-0.480843	-0.870125	-0.904472	-0.656905	-0.315796	-0.115969	-0.317558	-0.903045	-1.61193	-2.19011	-2.45686	-2.31164	-1.80578	-1.1661	-0.611292	-0.28356	-0.269613	-0.5015	-0.7692	-0.93089	-0.867776	-0.554706	-0.0783843	0.370896	0.666406	0.735083	0.641685	0.536481	0.502981	0.494239	0.386945	0.150234	-0.208817	-0.683514	-1.1919	-1.61521	-1.8078	-1.76003	-1.50415	-1.11282	-0.758802
	4.92434	-1.3468	-0.288877	0.561692	1.06959	1.148	0.772756	0.0783539	-0.595574	-0.912351	-0.847175	-0.491006	-0.0482023	0.218541	0.0314965	-0.57497	-1.32	-1.94387	-2.27321	-2.20652	-1.77601	-1.18103	-0.628921	-0.270739	-0.220674	-0.443747	-0.74276	-0.96076	-0.959626	-0.70186	-0.253521	0.208285	0.577322	0.791153	0.897476	1.00755	1.15617	1.27721	1.16615	0.87709	0.498578	0.0470987	-0.412606	-0.792157	-0.990868	-1.00033	-0.861468	-0.665155	-0.548686
	4.93705	-1.1724	-0.249493	0.465439	0.88026	0.938645	0.623004	0.0572711	-0.460196	-0.645103	-0.487512	-0.0924106	0.342802	0.563196	0.315788	-0.32819	-1.08045	-1.70143	-2.04445	-2.02142	-1.649	-1.08822	-0.518249	-0.0856616	0.0645918	-0.0844483	-0.374271	-0.634561	-0.723402	-0.592279	-0.289461	0.0501032	0.365814	0.627717	0.872653	1.16985	1.50394	1.77837	1.72257	1.43934	1.08361	0.686267	0.294831	-0.0340971	-0.239791	-0.310227	-0.287086	-0.269652	-0.362981
	4.94976	-0.652358	-0.0767877	0.304399	0.482441	0.462909	0.248934	-0.0721802	-0.322053	-0.336885	-0.117611	0.238234	0.573741	0.68806	0.390737	-0.217977	-0.883095	-1.41689	-1.71165	-1.69498	-1.36957	-0.856664	-0.300375	0.17476	0.405783	0.330487	0.0614762	-0.237288	-0.434258	-0.475797	-0.392907	-0.266567	-0.110202	0.0943401	0.389323	0.82402	1.35142	1.84396	1.98387	1.8373	1.5767	1.2314	0.83899	0.462394	0.176935	0.0263321	-0.0213973	-0.0700341	-0.219314
	4.96247	0.262772	0.403922	0.342319	0.172567	-0.0204007	-0.198499	-0.309519	-0.307372	-0.179945	0.0482023	0.31575	0.52968	0.560239	0.28046	-0.21816	-0.744935	-1.16927	-1.41262	-1.40917	-1.15174	-0.729144	-0.248152	0.206891	0.487328	0.500058	0.296036	0.00109976	-0.271989	-0.469886	-0.601359	-0.700709	-0.735441	-0.63238	-0.331154	0.216666	0.941054	1.68687	2.09935	2.15259	1.9929	1.62813	1.10181	0.534816	0.07885	-0.173365	-0.244897	-0.237282	-0.263336
	4.97519	0.988007	0.827188	0.467406	0.0691514	-0.236927	-0.398818	-0.396604	-0.273441	-0.108987	0.0578526	0.202875	0.287924	0.247652	0.00507806	-0.374294	-0.760679	-1.07311	-1.25613	-1.2578	-1.07244	-0.765428	-0.404696	-0.0273846	0.263177	0.367582	0.276375	0.0582881	-0.201591	-0.457103	-0.706865	-0.957604	-1.13736	-1.12816	-0.848156	-0.244096	0.598601	1.50094	2.08463	2.24436	2.09091	1.61981	0.900783	0.126329	-0.470434	-0.772661	-0.804205	-0.654542	-0.457497
	4.9879	1.14925	0.893114	0.491833	0.11237	-0.126306	-0.203647	-0.151055	-0.0669353	-0.0139662	-0.000626052	-0.0284656	-0.0999173	-0.219435	-0.410282	-0.626878	-0.807928	-0.939401	-1.00814	-0.990664	-0.884162	-0.722986	-0.533074	-0.305419	-0.0850479	0.056299	0.0811874	-0.000801295	-0.137331	-0.302908	-0.517665	-0.785534	-1.02219	-1.09163	-0.887835	-0.341227	0.469436	1.35225	1.92246	2.04285	1.80301	1.2048	0.348449	-0.531309	-1.15873	-1.42468	-1.35636	-1.02906	-0.603881
	5.00061	1.06653	0.820236	0.499309	0.259427	0.184732	0.241135	0.325441	0.281964	0.123191	-0.0917229	-0.329223	-0.55355	-0.704032	-0.747146	-0.679485	-0.546136	-0.427193	-0.368938	-0.370712	-0.411902	-0.467052	-0.51108	-0.488904	-0.397408	-0.273955	-0.164519	-0.107784	-0.0741833	-0.0587049	-0.116554	-0.277058	-0.478913	-0.599339	-0.508617	-0.107049	0.552432	1.28596	1.72222	1.73675	1.40504	0.726352	-0.190596	-1.1028	-1.71628	-1.92589	-1.75271	-1.26253	-0.643611
	5.01333	1.08716	0.848827	0.568321	0.412165	0.448468	0.606298	0.723315	0.586484	0.258411	-0.143655	-0.532672	-0.823265	-0.897363	-0.700951	-0.308999	0.121455	0.43043	0.531073	0.420205	0.160591	-0.140615	-0.404089	-0.540792	-0.535579	-0.429745	-0.289727	-0.174021	-0.0491935	0.0998169	0.204786	0.202034	0.110975	0.010422	0.0281922	0.276437	0.726227	1.22446	1.45747	1.3503	0.956467	0.253942	-0.665887	-1.5744	-2.169	-2.33884	-2.08943	-1.47222	-0.69181
	5.02604	1.03829	0.780471	0.483033	0.328896	0.387005	0.577689	0.725331	0.602888	0.270883	-0.139965	-0.513719	-0.731549	-0.655467	-0.262203	0.313139	0.862503	1.20276	1.24327	0.99281	0.560302	0.118048	-0.226009	-0.387139	-0.386093	-0.301434	-0.213676	-0.160752	-0.082295	0.0701882	0.249391	0.384245	0.457194	0.474601	0.504479	0.625733	0.822725	0.990732	0.935935	0.662303	0.197994	-0.49072	-1.33131	-2.13279	-2.61864	-2.70153	-2.37466	-1.66141	-0.762268
	5.03875	0.693088	0.379593	0.0422622	-0.144316	-0.118459	0.0402419	0.186164	0.148156	-0.0470208	-0.296527	-0.497142	-0.542411	-0.317727	0.160715	0.751984	1.26241	1.52991	1.47842	1.14072	0.658709	0.225707	-0.0657623	-0.17437	-0.173865	-0.158884	-0.179861	-0.236689	-0.249662	-0.155944	0.0372816	0.280786	0.539446	0.739758	0.84458	0.871413	0.815221	0.628581	0.259694	-0.202629	-0.745488	-1.39052	-2.06757	-2.64052	-2.90576	-2.83914	-2.43301	-1.67609	-0.736138
	5.05146	0.31158	-0.0965876	-0.500338	-0.745819	-0.791495	-0.722536	-0.644828	-0.636042	-0.704007	-0.786035	-0.79618	-0.672146	-0.330552	0.191766	0.761854	1.21343	1.40844	1.28603	0.904095	0.426208	0.0370632	-0.203177	-0.297087	-0.338721	-0.398054	-0.47432	-0.557447	-0.576371	-0.48216	-0.250197	0.0932352	0.517946	0.899241	1.11203	1.11874	0.924196	0.53339	-0.021447	-0.587349	-1.14995	-1.71993	-2.22714	-2.5845	-2.67074	-2.51548	-2.11072	-1.41249	-0.527109
	5.06418	0.217757	-0.254553	-0.711786	-1.01168	-1.1353	-1.18076	-1.23043	-1.28005	-1.33936	-1.3742	-1.30154	-1.0949	-0.68822	-0.134414	0.424457	0.838693	0.9833	0.810001	0.389744	-0.100479	-0.487322	-0.721651	-0.819382	-0.856069	-0.882967	-0.889886	-0.895262	-0.844763	-0.702952	-0.431012	-0.0326417	0.488995	1.00163	1.34173	1.434	1.28087	0.920442	0.377543	-0.158059	-0.653012	-1.12594	-1.52404	-1.79157	-1.86272	-1.77312	-1.50045	-0.968419	-0.208157
	5.07689	0.236948	-0.187928	-0.598788	-0.872491	-1.01473	-1.14092	-1.32034	-1.48711	-1.61149	-1.67413	-1.60723	-1.40892	-1.03326	-0.541592	-0.0656788	0.272625	0.363973	0.168693	-0.24028	-0.690517	-1.02464	-1.1891	-1.19422	-1.10015	-0.980968	-0.866908	-0.801989	-0.737694	-0.637304	-0.445445	-0.118296	0.384673	0.947827	1.38986	1.60925	1.59269	1.38723	0.967881	0.532482	0.141392	-0.232159	-0.558578	-0.804657	-0.939981	-0.98322	-0.890659	-0.555793	0.0554233
	5.0896	0.00216164	-0.311045	-0.593812	-0.768914	-0.872078	-1.02861	-1.28423	-1.51638	-1.65842	-1.70588	-1.62962	-1.4673	-1.19966	-0.868775	-0.551584	-0.321458	-0.265136	-0.416212	-0.706225	-0.989451	-1.14496	-1.13168	-0.959682	-0.700052	-0.457773	-0.296334	-0.252469	-0.288345	-0.360703	-0.387383	-0.258041	0.108927	0.615247	1.06288	1.33681	1.41572	1.33936	1.06245	0.742636	0.445529	0.153458	-0.104642	-0.308204	-0.45447	-0.563098	-0.58175	-0.384064	0.102524
	5.10232	-0.471672	-0.726706	-0.913624	-1.01001	-1.08104	-1.24642	-1.51591	-1.71923	-1.79734	-1.76943	-1.63674	-1.47521	-1.27784	-1.05744	-0.837007	-0.648314	-0.561224	-0.605428	-0.722995	-0.802145	-0.764905	-0.600007	-0.322535	-0.0197748	0.210022	0.314277	0.278788	0.118859	-0.122427	-0.350059	-0.411772	-0.210014	0.166036	0.518474	0.742717	0.83328	0.824137	0.691693	0.50545	0.294371	0.0501153	-0.178304	-0.358236	-0.490455	-0.606864	-0.660751	-0.516158	-0.085362
	5.11503	-0.996987	-1.2601	-1.39989	-1.43675	-1.46226	-1.5937	-1.81949	-1.9526	-1.96519	-1.89277	-1.73135	-1.55199	-1.33633	-1.08555	-0.815835	-0.554796	-0.375909	-0.31431	-0.324679	-0.316496	-0.225421	-0.055716	0.179213	0.389241	0.507691	0.513092	0.406285	0.192348	-0.0920132	-0.360412	-0.467187	-0.328823	-0.0402949	0.214752	0.3624	0.426433	0.45079	0.433767	0.365746	0.224849	-0.00949118	-0.280288	-0.528793	-0.726306	-0.895777	-0.990284	-0.860892	-0.41137
	5.12774	-1.5595	-1.83653	-1.90106	-1.80667	-1.67373	-1.64296	-1.7261	-1.77723	-1.77978	-1.74855	-1.65084	-1.51514	-1.2933	-0.975251	-0.596355	-0.220117	0.051083	0.164448	0.155767	0.116009	0.134136	0.218235	0.361771	0.472158	0.493232	0.417917	0.258314	0.0325891	-0.218007	-0.40831	-0.421913	-0.206125	0.118407	0.368325	0.492141	0.536919	0.567275	0.575106	0.541593	0.428221	0.186783	-0.150189	-0.520063	-0.860191	-1.15802	-1.34756	-1.25635	-0.778527
	5.14045	-2.05234	-2.37981	-2.3819	-2.12747	-1.75634	-1.43985	-1.2474	-1.14358	-1.12227	-1.1468	-1.15865	-1.13628	-0.991058	-0.681699	-0.250606	0.187921	0.492676	0.593018	0.523095	0.392076	0.324337	0.348995	0.464523	0.561314	0.558472	0.437238	0.221837	-0.0485238	-0.306228	-0.444652	-0.360802	-0.030525	0.394022	0.71311	0.872249	0.927376	0.958275	0.932557	0.877505	0.775246	0.547532	0.179736	-0.290582	-0.782298	-1.23527	-1.55602	-1.55363	-1.11929
	5.15317	-2.17077	-2.6709	-2.77712	-2.52991	-2.04881	-1.49737	-0.983162	-0.605461	-0.436864	-0.416029	-0.463191	-0.501309	-0.405708	-0.119878	0.304203	0.71725	0.963142	0.974719	0.802128	0.578594	0.449463	0.454081	0.594732	0.740851	0.772715	0.640161	0.371171	0.0225682	-0.306152	-0.483042	-0.396817	-0.0329468	0.445548	0.829441	1.0515	1.16113	1.24209	1.24397	1.22458	1.18034	0.997741	0.613219	0.047061	-0.593237	-1.19502	-1.64896	-1.76953	-1.4559
	5.16588	-1.81785	-2.56567	-2.93885	-2.91541	-2.55439	-1.9675	-1.24893	-0.580879	-0.176104	-0.00320847	0.045149	0.10417	0.309672	0.66784	1.07893	1.38554	1.46721	1.2998	0.971056	0.633879	0.43812	0.420386	0.583331	0.78524	0.871771	0.754926	0.4574	0.0492772	-0.353183	-0.603059	-0.57708	-0.24913	0.232288	0.658529	0.95161	1.14159	1.31042	1.40569	1.47859	1.51593	1.3689	0.941375	0.264946	-0.507685	-1.22268	-1.77711	-2.00977	-1.82791
	5.17859	-1.3401	-2.22871	-2.79395	-2.97356	-2.77884	-2.27696	-1.53256	-0.74038	-0.196456	0.103308	0.290687	0.533352	0.944796	1.43042	1.81562	1.95164	1.79381	1.39471	0.889037	0.443802	0.197689	0.171378	0.353514	0.596639	0.724099	0.628142	0.326965	-0.100381	-0.533927	-0.813693	-0.811115	-0.484526	0.0317871	0.518399	0.874885	1.10669	1.28928	1.38314	1.45086	1.47868	1.31098	0.849728	0.140205	-0.645691	-1.36174	-1.93343	-2.22411	-2.13855
	5.19131	-1.106	-1.91923	-2.41312	-2.54188	-2.32971	-1.85015	-1.17174	-0.481566	-0.0150973	0.267156	0.501754	0.851361	1.38416	1.91441	2.21264	2.14959	1.75709	1.16036	0.535216	0.0561944	-0.17045	-0.156416	0.0571199	0.316877	0.44665	0.353652	0.0577532	-0.353809	-0.760461	-0.992165	-0.927085	-0.523827	0.0768243	0.631184	1.00659	1.18677	1.23616	1.14541	1.04033	0.934752	0.707059	0.2878	-0.288147	-0.891243	-1.44368	-1.91517	-2.19378	-2.17607
	5.20402	-1.07084	-1.66551	-1.90857	-1.79781	-1.40981	-0.857037	-0.238429	0.250049	0.517763	0.674678	0.846781	1.17695	1.68391	2.13023	2.27772	2.03272	1.47733	0.773219	0.120733	-0.311714	-0.463094	-0.384858	-0.147839	0.0928337	0.183504	0.0691846	-0.217939	-0.576769	-0.89011	-1.00247	-0.825343	-0.340223	0.295498	0.832673	1.1316	1.16769	0.998166	0.670171	0.372027	0.13767	-0.108913	-0.400487	-0.725958	-1.02505	-1.30398	-1.5786	-1.77918	-1.80668
	5.21673	-0.992527	-1.37092	-1.39438	-1.08442	-0.549799	0.0731091	0.667297	1.02066	1.15177	1.21328	1.3133	1.57913	1.98892	2.28614	2.26453	1.87769	1.23373	0.502317	-0.117315	-0.476733	-0.549409	-0.414954	-0.161217	0.0534596	0.0938945	-0.0603047	-0.347227	-0.644448	-0.840025	-0.821593	-0.562477	-0.0867803	0.439058	0.801769	0.899977	0.727308	0.342121	-0.116144	-0.465442	-0.699594	-0.864601	-0.969161	-1.0214	-1.00852	-0.990687	-1.0157	-1.07494	-1.10172
	5.22945	-0.905787	-1.15162	-1.07255	-0.685113	-0.0908202	0.576496	1.19754	1.5424	1.66389	1.72267	1.79804	2.00293	2.29185	2.42368	2.25375	1.77749	1.11033	0.415507	-0.128953	-0.39949	-0.386097	-0.178496	0.130309	0.365343	0.384573	0.182828	-0.136327	-0.429486	-0.579853	-0.518079	-0.274138	0.0778357	0.36774	0.436808	0.247277	-0.167136	-0.750592	-1.24381	-1.53545	-1.68224	-1.70294	-1.58617	-1.35652	-1.03274	-0.711131	-0.456479	-0.316974	-0.279832
	5.24216	-1.00897	-1.20708	-1.09224	-0.66542	-0.0122006	0.736154	1.44697	1.8562	2.01577	2.09046	2.12864	2.22932	2.35125	2.31421	2.05036	1.57805	0.993008	0.427656	0.0307247	-0.103727	0.0209448	0.315254	0.697654	0.980166	1.01138	0.781772	0.422186	0.078031	-0.123565	-0.138251	-0.0110452	0.151958	0.179893	-0.0421025	-0.494287	-1.11018	-1.85362	-2.3673	-2.62023	-2.72096	-2.64638	-2.34711	-1.85669	-1.22833	-0.605525	-0.0681411	0.299063	0.45961
	5.25487	-1.18918	-1.38869	-1.26219	-0.794692	-0.0671729	0.778219	1.57952	2.02726	2.16975	2.17804	2.09132	2.00857	1.92857	1.76714	1.51934	1.19501	0.834597	0.513577	0.337123	0.357236	0.555215	0.850829	1.20365	1.45855	1.49669	1.29759	0.975599	0.640746	0.406722	0.29211	0.272146	0.249365	0.0737477	-0.327787	-0.899734	-1.56978	-2.33279	-2.82296	-3.06892	-3.19743	-3.14962	-2.8262	-2.23634	-1.44087	-0.618871	0.133555	0.708939	1.04008
	5.26758	-1.06391	-1.26635	-1.15799	-0.704313	0.0242483	0.876822	1.664	2.04612	2.07213	1.9114	1.61765	1.3086	1.05126	0.866029	0.771862	0.727095	0.688123	0.666825	0.709672	0.820622	0.9775	1.12495	1.28679	1.39404	1.40669	1.30284	1.13485	0.946306	0.800054	0.671064	0.555782	0.400683	0.108951	-0.340712	-0.872479	-1.42164	-2.00613	-2.35016	-2.52937	-2.66862	-2.71275	-2.53651	-2.08893	-1.37902	-0.563719	0.256563	0.957552	1.44982
	5.2803	-0.444992	-0.608717	-0.53692	-0.169172	0.452494	1.18308	1.81513	2.00457	1.82472	1.44335	0.927349	0.413313	0.0390284	-0.0867128	0.0436503	0.309876	0.581068	0.812975	1.00362	1.12489	1.16786	1.1119	1.03733	0.964327	0.935041	0.9399	0.961598	0.980068	0.996933	0.937176	0.801545	0.582889	0.241491	-0.197682	-0.639084	-1.01518	-1.34531	-1.46575	-1.48959	-1.53732	-1.59588	-1.56223	-1.33861	-0.862442	-0.218536	0.50624	1.177	1.69174
	5.29301	0.383185	0.316556	0.378944	0.644172	1.09148	1.59149	1.94237	1.84185	1.422	0.846072	0.179003	-0.447945	-0.852253	-0.877039	-0.547796	-0.0501823	0.430397	0.81614	1.08669	1.20633	1.17574	0.994811	0.768921	0.568806	0.494344	0.560128	0.709988	0.890897	1.06335	1.11278	1.02596	0.811583	0.452859	0.000258282	-0.430398	-0.751707	-0.960443	-0.933661	-0.797251	-0.674585	-0.601828	-0.531793	-0.379538	-0.0633598	0.392559	0.917473	1.37286	1.67993
	5.30572	1.0433	1.11231	1.21659	1.39464	1.60899	1.75109	1.68327	1.24184	0.626413	-0.0383395	-0.700009	-1.26211	-1.53978	-1.39409	-0.909704	-0.300542	0.251714	0.683688	0.986824	1.12672	1.09031	0.863311	0.544389	0.228282	0.0679254	0.124332	0.335439	0.642952	0.984306	1.21494	1.28349	1.17573	0.85373	0.370173	-0.148168	-0.583506	-0.887336	-0.893555	-0.697178	-0.432394	-0.173004	0.0670164	0.313269	0.606917	0.9392	1.24445	1.38918	1.35998
	5.31844	1.41265	1.59787	1.75168	1.83486	1.76475	1.45787	0.897633	0.149166	-0.548775	-1.1525	-1.63206	-1.94207	-1.93152	-1.54002	-0.93091	-0.314692	0.179057	0.545443	0.80982	0.939188	0.890688	0.609237	0.163457	-0.330617	-0.652982	-0.667184	-0.43196	0.00420599	0.562643	1.08381	1.45237	1.60618	1.45276	1.01616	0.4181	-0.19298	-0.709374	-0.902331	-0.784918	-0.494229	-0.133328	0.230101	0.558599	0.847956	1.08603	1.2122	1.1155	0.851388
	5.33115	1.54624	1.7411	1.86358	1.82943	1.53047	0.907097	0.0457228	-0.807755	-1.42725	-1.84553	-2.06357	-2.08261	-1.80051	-1.24177	-0.612737	-0.0926911	0.251934	0.468762	0.614617	0.665048	0.556379	0.198405	-0.38132	-1.05981	-1.5689	-1.69964	-1.50809	-1.01424	-0.29292	0.521355	1.24792	1.77098	1.92865	1.68508	1.1369	0.445063	-0.236927	-0.656555	-0.710029	-0.50275	-0.155759	0.220488	0.538116	0.769771	0.912696	0.929496	0.748241	0.456756
	5.34386	1.44628	1.47644	1.42638	1.26159	0.910492	0.337471	-0.355134	-0.941095	-1.28549	-1.44929	-1.45609	-1.32507	-1.00118	-0.544603	-0.109171	0.197643	0.355564	0.41542	0.430594	0.384785	0.21568	-0.171346	-0.778662	-1.51117	-2.12171	-2.38458	-2.34434	-1.97037	-1.29784	-0.387336	0.551821	1.36645	1.84479	1.88544	1.53981	0.943289	0.250219	-0.307201	-0.518768	-0.420479	-0.122882	0.243031	0.548508	0.743151	0.838249	0.829443	0.67454	0.457285
	5.35657	1.07056	0.788938	0.450718	0.14056	-0.115649	-0.315337	-0.406821	-0.370517	-0.257934	-0.124862	0.00478554	0.134209	0.279342	0.392893	0.456609	0.474938	0.455848	0.411453	0.352319	0.251657	0.0641094	-0.280981	-0.786881	-1.40781	-1.98242	-2.33597	-2.49318	-2.37436	-1.9578	-1.21707	-0.337891	0.528854	1.17259	1.45161	1.36718	0.996278	0.447988	-0.0878809	-0.355436	-0.317884	-0.0440582	0.348248	0.710053	0.957818	1.09949	1.14548	1.04916	0.877526
	5.36929	0.391918	-0.216683	-0.851816	-1.31441	-1.46357	-1.24231	-0.647395	0.110114	0.739987	1.18404	1.43371	1.5353	1.48253	1.25433	0.971912	0.747978	0.606158	0.51342	0.428171	0.301665	0.110421	-0.181254	-0.555005	-1.00116	-1.4485	-1.79959	-2.07164	-2.16972	-2.03675	-1.59218	-0.963355	-0.257762	0.356841	0.730633	0.834038	0.688489	0.34503	-0.0504984	-0.27272	-0.247321	0.00763644	0.418029	0.850194	1.19809	1.44481	1.58713	1.55342	1.39666
	5.382	-0.469177	-1.28516	-2.10979	-2.67906	-2.76927	-2.27822	-1.22458	0.0483878	1.05841	1.73241	2.08119	2.18424	2.04033	1.65582	1.22987	0.923164	0.757386	0.669309	0.585125	0.44503	0.245893	-0.0174858	-0.302403	-0.609291	-0.914676	-1.18128	-1.43837	-1.61248	-1.64536	-1.44742	-1.0807	-0.598725	-0.124606	0.205194	0.359361	0.336581	0.147463	-0.102039	-0.25903	-0.249798	-0.0528559	0.31651	0.767505	1.19049	1.52904	1.75168	1.77313	1.63959
	5.39471	-1.19248	-2.06298	-2.93206	-3.5167	-3.5627	-2.9571	-1.73671	-0.286014	0.83533	1.55061	1.89306	1.95813	1.77596	1.39316	1.02024	0.797383	0.722207	0.715065	0.694629	0.601363	0.440822	0.221345	0.00302334	-0.211192	-0.405808	-0.574495	-0.757904	-0.916512	-1.00692	-0.959065	-0.781694	-0.490997	-0.181409	0.0373525	0.150555	0.16038	0.05361	-0.109922	-0.245501	-0.291595	-0.198721	0.078934	0.501675	0.961915	1.35414	1.61107	1.64458	1.50218
	5.40743	-1.51756	-2.33748	-3.14837	-3.67831	-3.68365	-3.07129	-1.90155	-0.553057	0.437226	1.00527	1.20951	1.1535	0.91326	0.58609	0.354243	0.304318	0.393584	0.534326	0.653727	0.691456	0.642777	0.508089	0.357801	0.204126	0.0765453	-0.0245471	-0.138693	-0.256656	-0.352956	-0.39063	-0.346793	-0.213137	-0.0575759	0.0470457	0.108712	0.135303	0.0916505	-0.0192252	-0.162682	-0.284613	-0.313757	-0.148854	0.221462	0.695172	1.11737	1.37247	1.3532	1.1098
	5.42014	-1.54996	-2.24435	-2.92206	-3.35525	-3.34019	-2.81634	-1.85605	-0.785149	-0.0598045	0.270535	0.284338	0.087011	-0.197193	-0.427901	-0.474115	-0.319434	-0.0567599	0.225173	0.471403	0.62671	0.674156	0.600303	0.477968	0.338622	0.241854	0.202084	0.176761	0.14768	0.113997	0.0699755	0.0448073	0.0669004	0.0966408	0.100705	0.112746	0.144722	0.145166	0.0735569	-0.0731491	-0.251083	-0.37843	-0.316518	-0.0103292	0.454991	0.890122	1.12811	1.025	0.623264
	5.43285	-1.70566	-2.19199	-2.63844	-2.90594	-2.86376	-2.49074	-1.84773	-1.15007	-0.738216	-0.653771	-0.807763	-1.10192	-1.36351	-1.41894	-1.20989	-0.816869	-0.393442	-0.0310085	0.23779	0.385634	0.409304	0.299266	0.125066	-0.0538607	-0.140272	-0.0969101	0.0120075	0.147342	0.274595	0.344344	0.367191	0.376289	0.343226	0.261176	0.185631	0.142851	0.0875117	-0.0134197	-0.176427	-0.379443	-0.548585	-0.538495	-0.275887	0.173527	0.606099	0.823618	0.657028	0.131899
	5.44556	-2.10851	-2.33829	-2.4818	-2.51898	-2.41991	-2.20567	-1.90277	-1.58561	-1.47118	-1.60342	-1.89111	-2.24644	-2.4459	-2.28226	-1.77811	-1.121	-0.530104	-0.113334	0.114992	0.170012	0.0863767	-0.123866	-0.392685	-0.639699	-0.740555	-0.637117	-0.414801	-0.116674	0.199395	0.455053	0.628994	0.73982	0.744024	0.632988	0.463071	0.278526	0.0630087	-0.169006	-0.396862	-0.615414	-0.774422	-0.75169	-0.488226	-0.0440839	0.378345	0.575997	0.374867	-0.207394
[truncated: 279 more rows]
[truncated: 3,571 more columns]

## Sheet: Figure 3
															Fig. 3c. height profile analysis measured across the white line in Fig. 3b.								Fig. 3f. corresponding height profile analysis measured across the black and blue lines in Fig. 3e.
[truncated: 189 more rows]

[truncated: 53 more sheets: Figure 4, Figure 5, Figure 6, Supplementary Fig. 2, Supplementary Fig. 3, Supplementary Fig. 5, Supplementary Fig. 6, Supplementary Fig. 7, Supplementary Fig. 8, Supplementary Fig. 9, Supplementary Fig. 11, Supplementary Fig. 12, Supplementary Fig. 13, Supplementary Fig. 14, Supplementary Fig. 15, Supplementary Fig. 16, Supplementary Fig. 17, Supplementary Fig. 18, Supplementary Fig. 19, Supplementary Fig. 20 …]
